# Supplementary material for: Gut Dysbiosis and Its Associations with Gut Microbiota-Derived Metabolites in Dogs with Myxomatous Mitral Valve Disease
Source: mSystems. 2021 Apr 20;6(2):e00111-21. doi: 10.1128/mSystems.00111-21 (PMC8546968; doi:10.1128/mSystems.00111-21)
Supplement: TABLE S1 [file msystems.00111-21-st001.xlsx]

## Sheet: Tab 1
Tab 1
DogID	915953	891482	899282	931935	934681	909185	935404	935493	934480	765589	936150	896317	934291	908021	929498	918186	924370	937651	933844	932672	841631	928760	805585	934424	919544	936502	930581	924852	918152	892034	920445	877658	932449	900708	937182	860102	926405	804969	782757	877040	899244	934774	916073	917195	928643	831798	938901	933239	936289
Group	A	A	A	A	A	A	B1	B1	B1	B1	B1	B1	B1	B1	B1	B1	B1	B1	B1	B1	B2	B2	B2	B2	B2	B2	B2	B2	B2	B2	B2	B2	B2	B2	B2	B2	B2	C	C	C	C	C	C	C	C	C	C	D	D
k__Bacteria; p__Firmicutes; c__Clostridia; o__Clostridiales; f__Clostridiaceae; g__Candidatus Arthromitus; s__	0	0	0	0	0	0	0	0	0	0	0	0	1	0	38	0	1	0	0	297	2	0	0	3	0	0	0	0	0	0	2	0	1	1	6	1	0	95	32	0	0	0	15	2	0	8	0	1	0
k__Bacteria; p__Proteobacteria; c__Alphaproteobacteria; o__Rhizobiales; f__Methylocystaceae; g__; s__	0	0	0	0	0	0	0	0	0	0	0	0	0	0	0	0	0	0	0	0	0	0	0	0	0	0	0	0	0	2	0	0	0	0	0	0	0	0	0	0	0	0	0	0	0	0	0	0	0
k__Bacteria; p__Bacteroidetes; c__Bacteroidia; o__Bacteroidales; f__Prevotellaceae; g__Prevotella; s__copri	0	0	17	3	0	0	0	0	0	0	20	0	11	22	1	0	0	0	0	0	0	0	60	0	0	0	0	0	0	0	0	0	19	0	0	1	1	32	0	0	0	0	0	0	0	0	1	1	27
k__Bacteria; p__Firmicutes; c__Erysipelotrichi; o__Erysipelotrichales; f__Erysipelotrichaceae; g__Catenibacterium; s__	0	0	1	0	1	274	1	1	0	0	638	0	117	0	0	0	0	1	1	0	1	0	65	1	0	0	1	0	0	0	0	0	0	1	0	1	0	2	0	0	1	0	1	0	0	0	1	1	292
k__Bacteria; p__Actinobacteria; c__Nitriliruptoria; o__Euzebyales; f__Euzebyaceae; g__Euzebya; s__	0	0	0	0	0	0	0	0	0	0	0	0	0	0	0	1	0	0	0	0	0	0	0	0	0	0	0	0	0	0	1	0	0	0	0	0	0	0	0	2	1	0	0	1	0	0	0	0	0
k__Bacteria	0	0	0	0	0	0	0	0	0	0	0	0	0	0	0	0	0	0	0	0	0	0	0	0	0	0	0	0	0	0	0	0	0	0	0	0	0	0	0	0	0	0	0	2	0	0	0	0	0
k__Bacteria; p__Firmicutes; c__Clostridia; o__Clostridiales; f__Lachnospiraceae; g__Coprococcus; s__	0	0	0	0	0	0	0	0	0	0	0	0	0	0	0	0	0	0	0	0	0	0	0	0	0	0	0	0	0	0	0	0	31	0	0	0	0	0	0	0	0	0	0	0	0	0	0	0	0
k__Bacteria	0	0	0	0	0	0	0	0	1	0	2	0	0	0	0	0	0	0	0	0	0	0	0	0	0	0	0	0	0	0	0	0	0	0	0	0	0	0	0	0	0	0	0	0	0	0	0	0	0
k__Bacteria	0	0	0	0	0	0	0	0	0	0	0	0	0	0	0	0	0	0	1	0	0	0	0	0	1	0	0	0	0	0	0	0	0	0	0	0	0	0	0	0	0	0	0	0	0	0	0	0	0
k__Bacteria; p__Firmicutes; c__Clostridia; o__Clostridiales; f__; g__; s__	0	0	0	0	0	0	0	0	0	0	0	0	0	12	0	0	0	0	0	0	0	4	13	0	0	0	0	0	0	0	0	0	0	0	0	0	0	5	0	0	0	0	0	0	0	0	0	0	0
k__Bacteria	0	4	0	1	0	0	0	0	0	2	0	11	2	0	0	0	0	0	0	4	0	0	0	0	0	0	0	0	0	0	0	0	0	0	0	1	0	0	0	5	0	0	0	0	0	0	1	0	0
k__Bacteria; p__Firmicutes; c__Clostridia; o__Clostridiales; f__Lachnospiraceae; g__Dorea; s__	1	102	1	153	325	26	0	0	0	111	1	4	1	2	124	0	52	2	533	0	11	11	1	1	1	659	0	416	14	1	30	5	0	0	0	0	3	0	1	3	72	1	137	145	1	24	19	145	0
k__Bacteria; p__Firmicutes; c__Clostridia; o__Clostridiales; f__Veillonellaceae; g__Mitsuokella; s__multacida	0	0	0	0	0	0	0	0	0	0	0	0	0	0	0	0	0	0	0	0	0	0	0	0	1	0	0	0	0	0	0	0	4	0	0	0	0	0	0	0	0	0	0	0	0	0	0	0	0
k__Bacteria; p__Firmicutes; c__Clostridia; o__Clostridiales; f__Ruminococcaceae; g__Ruminococcus; s__	0	0	0	0	0	0	0	0	0	0	0	0	0	0	0	0	0	0	0	0	0	0	0	0	0	0	0	0	0	0	0	0	0	0	0	0	0	0	0	0	0	0	0	0	0	0	0	0	203
k__Bacteria; p__Fusobacteria; c__Fusobacteriia; o__Fusobacteriales; f__Fusobacteriaceae; g__; s__	0	3	1	1	0	0	0	0	0	0	0	0	2	0	0	0	0	2	0	6	0	0	0	0	0	0	0	0	0	0	0	0	0	0	0	0	0	0	0	0	0	0	0	0	0	0	0	0	0
k__Bacteria; p__Bacteroidetes; c__Bacteroidia; o__Bacteroidales; f__Bacteroidaceae; g__Bacteroides	0	0	0	0	0	0	0	0	0	0	0	0	0	0	0	0	0	0	0	0	0	0	0	0	0	0	0	0	0	0	0	0	0	0	0	0	1	0	0	0	0	0	0	0	0	0	0	0	0
k__Bacteria; p__Firmicutes; c__Clostridia; o__Clostridiales; f__Clostridiaceae; g__; s__	0	0	0	0	0	0	3	0	0	0	0	0	0	0	1	0	0	0	0	0	0	0	0	0	2	0	0	0	0	0	0	0	0	0	2	0	1	0	34	0	0	0	0	0	5	0	0	3	0
k__Bacteria; p__Bacteroidetes; c__Bacteroidia; o__Bacteroidales; f__Porphyromonadaceae; g__Parabacteroides; s__	0	0	0	0	0	0	0	0	0	0	0	0	0	0	0	0	0	0	0	0	0	0	0	0	0	0	0	0	0	0	0	0	0	0	0	0	0	0	0	0	0	0	0	0	0	0	0	0	0
k__Bacteria; p__Fusobacteria; c__Fusobacteriia; o__Fusobacteriales; f__Fusobacteriaceae; g__; s__	0	17	8	0	5	3	11	0	5	16	23	0	9	16	0	0	0	20	1	11	13	48	1	2	19	0	48	0	7	3	20	0	3	7	13	11	0	11	0	5	0	1	0	0	7	16	20	0	1
k__Bacteria; p__Bacteroidetes; c__Bacteroidia; o__Bacteroidales; f__Bacteroidaceae; g__Bacteroides	0	0	0	0	0	0	0	0	0	0	0	0	0	0	0	0	0	0	0	0	0	0	0	0	0	0	0	0	0	0	0	2	0	0	0	0	1	0	0	0	0	0	0	0	0	0	0	0	0
k__Bacteria; p__Firmicutes; c__Clostridia; o__Clostridiales; f__Lachnospiraceae; g__Coprococcus; s__	0	0	0	0	0	8	0	0	0	0	0	0	0	0	0	0	0	0	0	0	0	0	0	0	0	0	0	0	0	0	0	0	0	0	0	0	0	0	0	0	0	0	20	0	0	0	0	0	0
k__Bacteria; p__Firmicutes	0	0	0	0	0	0	0	0	0	0	0	0	0	0	0	0	0	0	0	0	0	0	0	0	0	0	0	0	0	0	0	0	0	0	0	0	0	0	0	0	0	0	0	0	0	0	0	0	0
k__Bacteria; p__Firmicutes; c__Clostridia; o__Clostridiales; f__Veillonellaceae; g__Megamonas; s__	0	5	14	6	0	0	1	2	1	2	1	0	2	0	0	0	0	0	0	4	6	0	3	0	0	0	0	0	0	0	0	2	6	1	4	5	0	20	0	0	0	0	0	61	1	1	4	0	0
k__Bacteria; p__Firmicutes; c__Clostridia; o__Clostridiales; f__Ruminococcaceae; g__Oscillospira; s__	0	45	0	2	5	0	0	0	0	2	0	0	0	17	2	0	28	1	24	0	0	0	0	40	0	0	0	0	1	0	2	0	2	2	0	0	0	5	0	0	6	0	51	0	6	0	0	8	27
k__Bacteria; p__Firmicutes; c__Clostridia; o__Clostridiales	1	0	0	0	0	0	0	0	0	1	0	0	0	0	0	4	0	0	0	0	0	0	0	0	0	0	0	0	0	2	0	0	0	1	1	0	0	0	1	0	0	0	0	1	0	0	0	0	0
k__Bacteria; p__Proteobacteria; c__Gammaproteobacteria; o__Enterobacteriales; f__Enterobacteriaceae	0	0	0	0	0	0	0	0	0	0	0	0	0	0	0	0	0	0	0	0	0	0	0	0	0	0	0	0	0	0	0	0	0	0	0	0	0	0	0	0	2	0	0	0	0	0	0	0	0
k__Bacteria; p__Bacteroidetes; c__Bacteroidia; o__Bacteroidales; f__Bacteroidaceae; g__Bacteroides; s__	1	0	0	0	0	0	0	0	0	0	0	0	0	0	0	0	0	0	0	0	0	0	0	0	0	0	0	0	0	0	0	0	0	0	0	0	0	0	0	0	0	0	0	0	0	0	0	0	0
k__Bacteria; p__Firmicutes; c__Clostridia; o__Clostridiales; f__Ruminococcaceae	8	0	0	0	72	0	0	0	0	0	0	0	0	0	0	0	1	0	0	0	0	0	0	0	54	0	0	0	0	0	0	0	0	0	0	0	0	0	0	0	0	0	0	0	14	0	0	0	0
k__Bacteria; p__Firmicutes; c__Clostridia; o__Clostridiales; f__Clostridiaceae; g__Clostridium	0	0	0	2	0	0	0	0	0	0	0	0	0	0	0	0	2	0	0	0	0	0	0	0	0	0	0	0	0	0	0	0	0	0	0	0	0	0	4	0	0	0	0	0	0	0	0	0	0
k__Bacteria; p__Firmicutes; c__Clostridia; o__Clostridiales; f__Veillonellaceae; g__Phascolarctobacterium; s__	0	0	0	0	1	267	0	0	0	0	169	22	0	188	0	0	0	0	0	0	1	0	138	0	4	0	0	0	0	0	0	0	383	0	0	1	1	32	0	0	0	0	0	0	1	0	0	0	1
k__Bacteria; p__Bacteroidetes; c__Bacteroidia; o__Bacteroidales; f__Bacteroidaceae; g__Bacteroides; s__	0	0	0	0	0	0	0	0	0	0	0	0	0	0	0	0	0	0	0	0	0	0	0	0	0	0	0	0	0	0	0	0	0	0	0	0	0	0	0	0	0	0	0	0	0	0	0	0	0
k__Bacteria; p__Proteobacteria; c__Betaproteobacteria	0	0	0	0	0	0	0	0	0	0	0	0	0	0	0	0	0	0	0	0	0	0	0	0	0	0	0	0	0	0	0	0	0	0	0	0	0	0	0	0	0	0	0	0	0	0	0	0	0
k__Bacteria; p__Bacteroidetes; c__Bacteroidia; o__Bacteroidales; f__Bacteroidaceae; g__Bacteroides; s__	0	0	0	0	0	0	0	1	0	0	0	0	0	1	0	0	0	0	0	0	0	0	0	0	0	0	0	0	0	0	0	0	2	1	1	0	0	0	0	0	0	0	0	0	0	0	0	0	0
k__Bacteria	0	0	0	0	0	0	0	0	0	0	0	0	0	0	0	0	0	0	0	0	0	0	0	0	0	0	0	0	0	0	0	0	0	0	0	0	0	0	0	0	0	0	0	0	0	0	0	0	0
k__Bacteria; p__Firmicutes; c__Clostridia; o__Clostridiales; f__Ruminococcaceae; g__Faecalibacterium; s__	0	0	0	0	0	0	0	0	0	0	0	0	0	0	0	0	0	0	0	0	0	0	0	0	1	0	0	0	0	0	0	0	0	0	0	0	0	0	0	0	0	0	0	0	0	0	0	0	0
k__Bacteria; p__Proteobacteria; c__Gammaproteobacteria; o__Enterobacteriales; f__Enterobacteriaceae	0	0	0	0	2	0	1	0	0	0	0	0	0	0	0	0	0	0	2	0	5	2	0	0	0	0	2	0	1	1	0	0	0	0	0	0	0	0	0	2	0	0	0	0	0	0	0	0	0
k__Bacteria; p__Bacteroidetes; c__Bacteroidia; o__Bacteroidales; f__Bacteroidaceae; g__Bacteroides	0	0	12	0	0	30	0	2	0	0	0	0	3	5	0	0	0	0	0	0	0	23	0	0	4	0	0	0	0	0	0	0	8	7	1	0	0	1	0	0	0	0	0	0	0	0	0	0	0
k__Bacteria; p__Firmicutes; c__Bacilli; o__Turicibacterales; f__Turicibacteraceae; g__Turicibacter; s__	857	1	4	167	9	73	9	0	4	13	3	25	1	0	1	0	67	229	1	1	99	246	0	5	0	1	1175	2	0	0	0	377	1	0	3	21	147	1	57	30	0	0	0	1	82	4	0	2	3
k__Bacteria; p__Proteobacteria; c__Alphaproteobacteria; o__Rhizobiales	0	0	0	0	0	0	0	0	0	0	0	0	0	0	0	0	3	0	0	0	0	0	0	0	0	0	0	0	0	1	0	0	0	0	0	0	0	0	0	0	0	0	0	0	0	0	0	0	0
k__Bacteria; p__Firmicutes; c__Clostridia; o__Clostridiales; f__Ruminococcaceae; g__Ruminococcus; s__	1	0	0	0	8	0	6	0	5	0	0	7	4	27	0	0	2	0	0	1	0	0	10	14	4	30	2	8	0	0	0	1	17	0	0	2	0	0	0	0	0	0	0	0	0	3	0	0	25
k__Bacteria; p__Firmicutes; c__Clostridia; o__Clostridiales	0	0	0	0	0	0	0	0	0	0	0	0	0	0	0	0	0	0	0	0	0	0	0	0	0	0	0	0	0	0	0	0	0	0	0	0	0	0	0	0	0	0	0	0	0	0	0	0	0
k__Bacteria; p__Firmicutes; c__Clostridia; o__Clostridiales; f__Clostridiaceae; g__Clostridium; s__celatum	4951	3	2	403	6	3	3	0	0	2	0	1	1	1	6	0	8	51	5	0	1	4	2	0	3	2	767	1	1	0	13	32	3	1	6	0	0	0	163	2	1	9	0	2	234	12	1	370	1
k__Bacteria; p__Fusobacteria; c__Fusobacteriia; o__Fusobacteriales; f__Fusobacteriaceae; g__; s__	0	3	1	1	1	1	11	0	2	4	4	0	3	1	0	0	0	3	4	6	4	3	0	1	2	0	23	0	2	0	19	0	0	8	10	3	0	1	0	3	0	0	0	0	1	2	6	0	0
k__Bacteria; p__Firmicutes; c__Clostridia; o__Clostridiales; f__; g__; s__	1	0	1	0	0	277	0	0	5	0	3	457	29	26	0	0	1	0	0	70	0	6	12	44	24	0	0	0	0	0	0	0	91	0	0	63	0	9	0	0	316	0	45	1	0	2	0	3	0
k__Bacteria; p__Actinobacteria; c__Actinobacteria; o__Bifidobacteriales; f__Bifidobacteriaceae; g__Bifidobacterium; s__adolescentis	0	0	0	1	1	0	0	0	0	0	0	1	0	1	0	0	0	0	0	0	0	0	0	0	0	0	0	0	0	0	0	0	0	0	0	0	0	0	0	0	0	0	0	0	0	0	0	0	227
k__Bacteria; p__Firmicutes; c__Bacilli; o__Lactobacillales; f__Streptococcaceae; g__Streptococcus; s__alactolyticus	0	0	0	2	0	0	0	0	0	0	0	0	0	0	1	0	1	0	0	1	0	0	0	0	0	0	0	0	0	3	0	0	0	0	0	0	0	0	0	0	0	0	0	0	3	0	0	0	0
k__Bacteria; p__Firmicutes; c__Clostridia; o__Clostridiales; f__Lachnospiraceae; g__Blautia; s__producta	1	5	5	2	2	0	0	1	0	3	12	0	38	109	168	0	299	13	42	123	0	0	10	353	0	2	1	466	187	1	0	0	1	4	1	0	1	33	2	1	542	431	79	76	3	2	0	10	12
k__Bacteria; p__Actinobacteria; c__Actinobacteria; o__Actinomycetales; f__Corynebacteriaceae; g__Corynebacterium	0	0	0	0	0	0	0	0	0	0	0	0	0	0	1	0	0	0	1	0	0	0	0	3	0	0	0	1	0	0	2	0	0	0	0	0	0	0	0	0	0	2	0	0	0	0	0	0	0
k__Bacteria; p__Firmicutes; c__Erysipelotrichi; o__Erysipelotrichales; f__Erysipelotrichaceae; g__Holdemania; s__	0	0	0	0	0	0	0	0	0	0	0	0	0	0	0	0	0	0	0	0	0	0	0	0	0	0	0	0	0	0	0	0	0	0	0	0	0	0	0	0	0	0	0	0	0	0	0	0	8
k__Bacteria; p__Firmicutes; c__Clostridia; o__Clostridiales; f__Lachnospiraceae; g__Dorea; s__	28	1	6	0	43	4	0	31	1	1	79	76	68	130	1	3	10	59	3	5	1	157	2	83	29	1	2	9	4	0	0	136	1	14	0	4	6	39	4	0	82	7	147	4	10	5	0	8	19
k__Bacteria; p__Firmicutes; c__Bacilli; o__Lactobacillales; f__Streptococcaceae; g__Streptococcus	0	0	0	0	0	0	0	0	0	0	2	0	1	0	0	0	0	0	1	0	0	0	0	0	0	0	0	0	0	1	0	0	0	0	0	0	0	0	4	0	0	0	0	0	0	0	0	0	1
k__Bacteria; p__Firmicutes; c__Erysipelotrichi; o__Erysipelotrichales; f__Erysipelotrichaceae; g__Sharpea; s__	0	0	0	0	0	0	0	0	0	0	0	0	0	0	0	0	0	0	0	0	0	0	0	0	0	0	0	0	0	0	0	0	0	0	0	0	0	0	0	0	0	0	0	0	0	0	0	0	0
k__Bacteria; p__Firmicutes; c__Clostridia; o__Clostridiales	0	0	3	4	5	0	4	1	0	0	1	15	1	5	0	0	2	3	0	0	0	1	0	15	1	0	0	25	0	0	8	0	2	3	3	3	0	1	0	0	12	0	1	3	3	0	1	0	3
k__Bacteria; p__Bacteroidetes; c__Bacteroidia; o__Bacteroidales; f__Bacteroidaceae; g__Bacteroides; s__	0	0	0	0	0	0	0	0	0	0	0	0	0	0	0	0	0	0	0	0	0	0	0	0	0	0	0	0	0	0	0	0	0	0	0	0	0	0	0	0	0	0	0	0	0	0	0	0	0
k__Bacteria	0	0	0	0	0	0	0	0	0	0	0	0	0	0	0	0	0	0	0	0	0	0	0	0	0	0	0	0	0	0	0	0	0	0	0	0	0	0	0	0	0	0	0	0	0	0	0	0	0
k__Bacteria; p__Firmicutes; c__Bacilli; o__Lactobacillales; f__Streptococcaceae; g__Streptococcus	0	3	0	13	0	0	4	0	0	0	0	0	0	0	2	0	4	0	2	1	0	0	0	0	0	0	0	0	0	21	0	0	0	0	0	0	0	0	0	0	0	0	0	0	20	0	0	0	0
k__Bacteria; p__Bacteroidetes; c__Bacteroidia; o__Bacteroidales; f__Bacteroidaceae; g__Bacteroides; s__	7	2	282	114	1	0	4	60	1316	386	145	51	88	1003	2	2	0	1521	2	799	1	294	548	1	104	0	1	3	1	7	0	6	1906	1422	2149	63	2	1910	3	0	0	2	0	4	1	0	4	0	327
k__Bacteria; p__Firmicutes; c__Clostridia; o__Clostridiales	0	0	0	0	0	0	0	0	0	0	0	0	0	0	0	0	3	0	0	0	0	0	0	0	0	0	0	0	0	0	0	0	0	0	0	0	0	0	0	0	1	1	0	0	0	0	0	0	0
k__Bacteria; p__Firmicutes; c__Erysipelotrichi; o__Erysipelotrichales; f__Erysipelotrichaceae; g__Allobaculum; s__	48	0	0	0	0	0	0	0	20	0	207	0	310	0	0	0	0	1	1	1	0	0	59	0	82	0	0	0	0	0	0	0	28	2	0	193	0	190	0	0	0	0	0	0	0	27	0	0	0
k__Bacteria; p__Proteobacteria; c__Alphaproteobacteria; o__Rhizobiales; f__Rhizobiaceae	0	0	0	1	0	0	0	0	0	0	0	0	0	0	0	0	2	0	0	0	0	0	0	0	0	0	0	0	0	4	0	0	0	0	0	0	0	0	0	0	0	0	0	0	0	0	0	0	0
k__Bacteria; p__Bacteroidetes; c__Bacteroidia; o__Bacteroidales; f__Bacteroidaceae; g__Bacteroides; s__	0	0	0	0	0	0	0	0	0	0	0	0	0	0	0	0	0	0	0	0	0	0	0	0	0	0	0	0	0	0	0	0	0	0	0	0	0	0	0	0	0	0	1	0	0	0	1	3	0
k__Bacteria; p__Bacteroidetes; c__Bacteroidia; o__Bacteroidales; f__Bacteroidaceae; g__Bacteroides; s__	0	0	0	0	0	0	0	0	0	0	0	0	0	0	0	0	0	0	0	0	0	0	0	0	0	0	0	0	0	0	0	0	0	0	0	0	0	0	0	0	0	0	0	0	0	0	0	0	0
k__Bacteria; p__Firmicutes; c__Clostridia; o__Clostridiales; f__Lachnospiraceae	0	0	0	0	0	0	0	0	0	0	0	0	2	0	0	0	0	0	0	0	0	1	0	0	0	0	1	0	0	0	0	0	0	0	0	0	0	0	0	0	0	0	0	0	0	0	0	0	0
k__Bacteria; p__Bacteroidetes; c__Bacteroidia; o__Bacteroidales; f__Bacteroidaceae; g__Bacteroides	0	0	0	0	0	0	0	0	0	0	0	0	0	0	0	0	0	0	0	0	0	0	0	0	0	0	0	0	0	0	0	0	0	0	0	0	0	0	0	0	0	0	0	0	0	0	0	0	0
k__Bacteria; p__Firmicutes; c__Clostridia; o__Clostridiales; f__Clostridiaceae; g__Clostridium	1	12	0	10	1	0	0	1	0	1	0	1	0	0	8	0	28	4	1	1	0	0	0	2	0	6	0	0	7	0	0	23	0	0	0	0	0	0	0	0	0	29	0	1	0	0	0	0	0
k__Bacteria; p__Fusobacteria; c__Fusobacteriia; o__Fusobacteriales; f__Fusobacteriaceae; g__; s__	0	0	0	0	0	0	0	0	0	0	0	0	0	0	0	0	0	0	0	0	0	0	0	0	0	0	0	0	0	2	0	0	0	0	0	0	0	0	0	0	0	0	0	0	0	0	0	0	0
k__Bacteria; p__Firmicutes; c__Clostridia; o__Clostridiales	0	0	0	0	0	0	0	0	0	0	0	0	0	0	0	0	0	0	0	0	0	0	0	0	0	0	0	0	0	0	0	0	0	0	0	0	0	0	0	0	0	0	0	0	0	0	0	0	0
k__Bacteria; p__Bacteroidetes; c__Bacteroidia; o__Bacteroidales	0	2	0	0	1	2	0	0	0	1	0	0	0	0	0	0	0	0	4	0	0	0	0	0	0	3	0	0	0	0	0	0	0	1	0	0	2	0	1	0	0	0	1	0	1	0	0	0	0
k__Bacteria; p__Firmicutes; c__Clostridia; o__Clostridiales	0	0	0	1	2	0	0	0	0	0	0	0	0	0	0	0	3	0	1	0	0	1	0	0	0	1	0	0	0	0	0	1	0	0	0	0	0	0	10	0	0	0	0	0	0	0	1	24	0
k__Bacteria; p__Firmicutes; c__Clostridia; o__Clostridiales; f__Lachnospiraceae	0	0	0	0	0	0	0	0	0	0	0	0	0	0	0	0	0	0	0	0	0	0	0	0	0	0	0	0	0	0	0	0	0	0	0	0	0	0	0	0	2	0	0	0	0	0	0	0	0
k__Bacteria; p__Bacteroidetes; c__Bacteroidia; o__Bacteroidales; f__Bacteroidaceae; g__Bacteroides	1	0	43	0	0	0	0	0	0	0	0	0	0	0	0	0	0	0	0	0	0	0	99	0	0	0	0	0	0	0	0	0	0	0	0	0	0	0	0	0	0	0	1	0	0	0	0	0	139
k__Bacteria; p__Bacteroidetes; c__Bacteroidia; o__Bacteroidales; f__Bacteroidaceae; g__Bacteroides; s__	0	0	10	0	0	20	0	2	0	1	0	0	0	15	0	0	0	0	0	0	0	2	0	0	3	0	0	0	0	0	0	48	11	26	22	0	0	6	0	0	0	0	0	0	0	2	0	0	4
k__Bacteria; p__Bacteroidetes; c__Bacteroidia; o__Bacteroidales; f__Bacteroidaceae; g__Bacteroides; s__	0	0	0	0	0	0	0	0	0	0	0	0	0	0	0	0	0	0	0	0	0	0	0	0	0	0	0	0	0	0	0	0	0	0	0	0	0	0	0	0	0	0	0	0	0	0	0	0	0
k__Bacteria; p__Firmicutes	0	1	0	1	0	0	5	0	0	0	1	0	0	0	0	0	0	0	0	0	0	0	0	0	0	0	0	0	0	18	0	0	0	0	0	0	0	0	0	0	0	0	0	0	15	0	0	0	0
k__Bacteria; p__Fusobacteria; c__Fusobacteriia; o__Fusobacteriales; f__Fusobacteriaceae	0	0	0	0	0	0	0	0	0	0	0	0	0	0	0	0	0	0	0	0	0	0	0	0	0	0	0	0	0	0	0	0	0	0	0	0	0	0	0	0	0	0	0	0	0	0	0	0	0
k__Bacteria	0	0	0	0	0	0	0	0	0	0	0	0	0	0	1	2	2	0	0	0	0	0	0	0	0	4	0	0	0	2	0	0	0	0	0	0	0	0	0	0	0	10	0	5	0	0	0	0	0
k__Bacteria; p__Firmicutes; c__Clostridia; o__Clostridiales; f__Lachnospiraceae	2	6	7	3	322	2	3	16	26	13	53	28	136	6	6	11	5	115	15	26	4	18	7	833	23	4	5	15	15	0	41	8	2	76	10	11	3	37	50	0	469	7	10	55	37	15	8	12	162
k__Bacteria; p__Firmicutes; c__Bacilli; o__Lactobacillales; f__Lactobacillaceae; g__Lactobacillus	0	0	0	0	0	0	0	0	0	0	0	0	0	0	0	0	0	0	0	0	0	0	0	0	0	0	0	0	0	6	0	0	0	0	0	0	0	0	0	0	0	0	0	0	0	0	0	0	0
k__Bacteria	0	4	0	0	0	0	0	0	0	2	0	0	0	0	0	0	0	0	0	0	0	0	0	0	0	0	0	0	0	0	0	8	0	0	0	0	0	1	0	0	0	0	0	0	1	2	0	0	1
k__Bacteria	0	1	0	0	0	0	0	0	1	0	0	0	1	0	0	0	0	3	0	4	1	1	0	0	18	0	3	0	0	0	7	0	0	1	3	0	0	0	0	0	0	0	0	0	2	0	9	0	0
k__Bacteria; p__Firmicutes; c__Bacilli; o__Lactobacillales	0	0	0	0	0	0	0	0	0	0	0	0	0	0	0	0	0	0	0	0	0	0	0	0	0	0	0	0	0	0	0	0	0	0	0	0	0	0	0	0	0	0	0	16	1	0	0	0	0
k__Bacteria; p__Firmicutes; c__Clostridia; o__Clostridiales; f__Ruminococcaceae; g__Butyricicoccus; s__pullicaecorum	0	0	0	0	2	0	0	0	0	0	0	0	0	0	0	0	0	0	0	0	0	0	0	0	0	0	0	0	0	0	0	0	0	0	0	0	0	0	0	0	0	0	0	0	0	0	0	0	0
k__Bacteria; p__Verrucomicrobia; c__[Spartobacteria]; o__[Chthoniobacterales]; f__[Chthoniobacteraceae]; g__DA101; s__	0	0	0	0	0	0	0	0	0	0	0	0	0	0	0	0	0	0	0	0	0	0	0	0	0	0	0	0	0	45	0	0	0	0	0	0	0	0	0	0	0	0	0	0	0	0	0	0	0
k__Bacteria; p__Firmicutes; c__Bacilli; o__Lactobacillales; f__Lactobacillaceae; g__Lactobacillus; s__salivarius	0	0	0	0	0	0	0	0	0	0	0	0	0	0	0	0	0	0	0	0	0	0	0	0	0	0	0	0	0	0	0	0	0	0	0	0	0	0	0	0	0	0	0	0	0	0	0	0	0
k__Bacteria; p__Firmicutes; c__Bacilli; o__Turicibacterales; f__Turicibacteraceae; g__Turicibacter; s__	0	0	0	0	0	0	0	0	0	0	0	0	0	0	0	0	0	0	0	0	0	0	0	0	0	0	0	0	0	0	0	0	0	0	0	0	0	0	0	0	0	0	0	0	0	0	0	0	0
k__Bacteria; p__Firmicutes; c__Clostridia; o__Clostridiales	0	0	0	0	0	0	0	0	0	0	0	0	0	0	0	0	0	0	0	0	0	0	0	0	0	0	0	0	0	0	0	0	0	0	0	0	0	0	0	0	0	0	0	0	0	0	0	2	0
k__Bacteria; p__Proteobacteria; c__Betaproteobacteria; o__Burkholderiales; f__Alcaligenaceae; g__Sutterella; s__	0	0	0	0	0	0	0	0	0	0	0	0	0	0	0	0	0	0	0	0	0	0	0	0	0	0	0	0	0	0	0	0	0	0	0	0	0	0	0	0	0	0	123	0	0	0	0	0	0
k__Bacteria; p__Firmicutes; c__Erysipelotrichi; o__Erysipelotrichales; f__Erysipelotrichaceae; g__Clostridium	0	0	0	0	0	0	0	0	0	0	0	0	0	0	0	0	0	0	0	0	0	0	0	0	0	0	0	0	0	0	0	0	0	0	0	0	0	0	0	0	0	0	0	0	0	0	0	0	0
k__Bacteria; p__Firmicutes; c__Clostridia; o__Clostridiales; f__Ruminococcaceae	0	0	0	0	0	0	0	0	0	0	0	0	0	0	0	0	0	0	0	0	0	0	0	0	0	0	0	0	0	0	0	0	0	0	0	0	0	0	0	0	0	0	0	0	0	0	0	0	0
k__Bacteria; p__Fusobacteria; c__Fusobacteriia; o__Fusobacteriales; f__Fusobacteriaceae; g__Fusobacterium; s__	30	47	554	65	1	456	27	2085	402	0	93	486	226	86	0	7	0	421	6	1388	109	798	278	2	710	0	24	1	0	1	164	3589	572	736	182	19	4	294	1	0	1	0	53	0	59	0	330	2	74
k__Bacteria; p__Firmicutes; c__Clostridia; o__Clostridiales	0	3	1	0	0	1	9	3	2	1	12	22	8	8	0	0	0	15	0	3	1	0	0	0	0	0	0	0	0	0	0	0	4	19	4	4	20	3	0	5	0	0	0	0	2	0	5	0	1
k__Bacteria; p__Firmicutes; c__Clostridia; o__Clostridiales; f__Lachnospiraceae	0	0	0	0	0	0	1	0	0	0	2	3	1	0	0	0	1	3	0	0	0	0	0	0	0	0	0	0	0	0	1	0	1	0	1	1	1	0	2	0	0	0	0	2	1	0	1	0	0
k__Bacteria; p__Actinobacteria; c__Actinobacteria; o__Actinomycetales; f__Actinomycetaceae; g__Actinomyces; s__	0	0	0	0	3	2	1	1	0	0	3	1	1	0	1	0	1	0	0	0	0	0	0	6	0	0	0	1	0	0	0	0	1	0	0	0	0	0	0	0	0	2	0	3	0	0	0	2	0
k__Bacteria; p__Firmicutes; c__Clostridia; o__Clostridiales	3	0	0	0	0	0	0	0	0	0	0	0	0	0	0	0	0	0	0	0	0	0	0	0	0	0	0	0	0	0	0	0	0	0	0	0	0	0	0	0	0	0	0	0	0	0	0	0	0
k__Bacteria	0	4	0	0	0	0	2	0	0	0	6	3	1	0	0	0	0	0	0	3	0	0	0	0	0	0	0	0	0	0	0	0	0	0	0	0	0	0	1	15	0	0	0	0	0	0	5	0	0
k__Bacteria; p__Firmicutes; c__Clostridia; o__Clostridiales; f__Ruminococcaceae; g__Faecalibacterium	0	0	0	0	0	0	0	0	0	0	0	0	0	0	0	0	0	0	0	0	0	0	0	0	0	0	0	0	0	0	0	0	0	0	0	0	0	0	219	0	0	0	0	0	0	0	0	1	0
k__Bacteria	0	0	0	0	0	0	0	0	0	0	0	0	0	0	0	0	0	0	0	0	0	0	0	0	0	0	1	0	0	0	0	0	0	0	0	0	0	0	0	0	0	0	0	0	0	0	0	0	0
k__Bacteria; p__Firmicutes; c__Clostridia; o__Clostridiales	0	0	0	0	0	0	0	0	0	0	0	0	0	0	0	0	0	2	0	0	0	0	0	0	1	0	0	0	0	0	0	0	3	0	0	0	0	0	0	0	0	0	0	0	0	0	0	0	0
k__Bacteria	0	0	0	0	0	0	0	0	0	0	0	0	1	0	0	0	0	0	0	0	0	0	0	0	0	0	0	0	0	0	0	0	0	0	0	0	0	0	0	0	0	0	0	0	0	0	0	0	0
k__Bacteria; p__Firmicutes	0	0	0	0	0	0	0	0	0	0	0	0	0	0	0	0	0	3	0	0	0	0	0	0	0	0	0	0	0	0	0	0	0	0	0	0	0	0	0	0	0	0	0	0	0	0	0	0	0
k__Bacteria; p__Proteobacteria; c__Alphaproteobacteria; o__Rhizobiales; f__Bradyrhizobiaceae	0	0	0	0	0	0	0	0	0	0	0	0	0	0	0	0	0	0	0	0	0	0	0	0	1	0	0	0	0	61	0	0	0	0	0	0	0	0	0	0	0	0	0	0	0	0	0	0	0
k__Bacteria; p__Firmicutes; c__Clostridia; o__Clostridiales; f__Lachnospiraceae; g__Blautia; s__producta	19	105	117	4	1173	206	7	29	125	75	222	271	211	337	7	1720	394	241	2	155	1	144	59	107	146	0	108	4	1	0	78	158	41	328	56	108	82	67	1	1	76	5	532	55	263	43	46	45	61
k__Bacteria; p__Bacteroidetes; c__Bacteroidia; o__Bacteroidales; f__Bacteroidaceae; g__Bacteroides	0	0	0	0	0	0	0	0	0	0	2	0	0	0	0	0	0	0	0	0	0	0	0	0	0	0	0	0	0	0	0	0	0	0	0	0	0	0	0	0	0	0	0	0	0	0	0	0	0
k__Bacteria; p__Bacteroidetes; c__Sphingobacteriia; o__Sphingobacteriales; f__Sphingobacteriaceae; g__Pedobacter; s__	2	0	0	1	0	0	1	0	0	0	0	0	0	0	0	0	6	0	0	0	0	0	0	0	0	0	0	0	0	0	1	0	0	0	0	0	0	0	0	0	0	0	0	0	0	0	0	0	0
k__Bacteria; p__Firmicutes; c__Clostridia; o__Clostridiales; f__Lachnospiraceae; g__Clostridium	0	0	21	0	0	0	0	0	0	0	0	2	119	22	0	0	0	6	0	615	8	1	0	2	0	0	0	0	0	0	0	0	1	1	0	6	0	0	0	0	0	0	0	0	0	0	0	0	0
k__Bacteria; p__Bacteroidetes; c__Bacteroidia; o__Bacteroidales; f__Bacteroidaceae	3	0	1	76	0	3	0	0	89	1	40	0	2	5	0	0	0	693	0	2	0	9	33	0	2	0	0	0	0	0	0	0	30	2	458	18	0	5	0	1	0	0	0	0	0	0	0	0	1
k__Bacteria; p__Firmicutes; c__Bacilli; o__Lactobacillales; f__Leuconostocaceae; g__Weissella	0	0	0	0	0	0	0	0	0	0	0	0	0	0	0	0	0	0	0	0	0	0	0	0	0	0	0	0	0	0	0	0	0	0	0	0	0	0	0	0	0	0	0	0	0	0	0	0	0
k__Bacteria; p__Firmicutes; c__Clostridia; o__Clostridiales; f__Lachnospiraceae	0	0	5	1	6	50	1	8	18	6	2	0	21	1	1	0	17	2	0	6	0	7	8	1	3	0	3	19	27	0	0	9	9	3	3	9	37	12	0	0	46	0	5	4	20	1	7	106	40
k__Bacteria; p__Firmicutes; c__Clostridia; o__Clostridiales; f__Lachnospiraceae; g__Roseburia; s__	18	185	0	25	0	0	0	0	0	0	0	0	0	0	0	0	16	8	23	1	0	0	0	0	0	0	0	0	0	0	1	0	0	0	0	0	0	0	13	0	37	0	5	1	1	0	0	0	0
k__Bacteria; p__Firmicutes; c__Clostridia; o__Clostridiales; f__Lachnospiraceae; g__Coprococcus; s__	3	0	0	0	0	0	0	0	0	0	0	0	0	0	0	0	0	2	0	0	0	0	0	0	1	0	0	0	0	0	0	0	0	0	0	0	0	0	0	0	80	0	0	0	0	0	0	0	11
k__Bacteria; p__Firmicutes; c__Clostridia; o__Clostridiales	55	0	0	1	0	0	0	0	0	0	0	0	0	0	0	0	0	0	0	0	0	0	0	0	0	0	1	0	0	0	0	0	0	0	0	0	0	0	0	0	0	0	0	0	0	0	0	0	0
k__Bacteria; p__Firmicutes; c__Clostridia; o__Clostridiales; f__Lachnospiraceae	3	0	0	0	0	1	0	5	0	0	0	0	0	0	0	0	0	0	0	2	0	0	4	0	0	0	0	0	0	0	0	0	143	0	0	0	0	0	0	0	1	0	0	0	0	0	0	0	0
k__Bacteria; p__Firmicutes; c__Clostridia; o__Clostridiales; f__Lachnospiraceae	0	0	0	0	0	0	0	0	0	0	0	0	0	0	0	0	0	0	0	0	0	1	0	0	0	0	0	0	0	0	0	0	0	0	0	0	0	0	0	0	0	0	0	0	0	0	0	0	0
k__Bacteria; p__Firmicutes; c__Bacilli; o__Lactobacillales; f__Streptococcaceae; g__Streptococcus	0	0	0	0	0	0	0	0	0	0	0	0	0	0	11	0	7	0	0	0	0	0	0	0	0	23	0	0	14	0	0	0	0	0	0	0	0	0	0	0	0	0	0	0	9	1	0	0	0
k__Bacteria	0	0	0	0	0	0	0	0	0	0	0	0	0	0	0	0	0	0	0	0	0	0	0	0	0	0	0	0	0	0	0	0	0	0	0	0	0	0	0	0	0	0	0	0	0	0	0	2	0
k__Bacteria; p__Firmicutes; c__Bacilli; o__Lactobacillales; f__Streptococcaceae; g__Lactococcus; s__	0	0	0	0	0	0	0	0	0	0	0	0	0	0	0	0	0	0	0	0	0	0	0	0	0	0	0	0	0	0	0	0	0	0	0	0	0	0	0	0	7	0	6	0	0	0	0	0	23
k__Bacteria	0	0	0	0	0	0	0	0	0	0	0	0	0	0	0	0	0	0	0	0	0	0	0	0	0	0	0	0	0	0	0	0	0	0	0	0	0	0	0	0	0	0	0	0	0	0	0	0	0
k__Bacteria; p__Bacteroidetes; c__Bacteroidia; o__Bacteroidales; f__Porphyromonadaceae; g__Parabacteroides; s__	0	0	0	0	0	0	0	0	0	0	0	0	0	0	0	0	0	0	0	0	0	0	0	0	0	0	0	0	0	0	0	0	0	0	0	0	0	0	0	0	0	0	0	0	0	0	0	0	0
k__Bacteria	0	0	0	0	0	0	0	0	0	0	0	0	0	0	0	0	0	0	0	0	0	0	0	0	0	0	0	0	0	3	0	0	0	0	0	0	0	0	0	0	0	0	0	1	0	0	0	0	0
k__Bacteria; p__Firmicutes; c__Clostridia; o__Clostridiales; f__Lachnospiraceae	0	0	0	0	0	0	0	0	0	0	0	0	0	0	0	0	0	0	0	0	0	0	0	0	0	0	2	0	0	0	0	0	0	0	0	0	0	0	0	0	0	0	0	0	0	0	0	0	2
k__Bacteria; p__Bacteroidetes; c__Bacteroidia; o__Bacteroidales; f__Bacteroidaceae; g__Bacteroides; s__	12	0	173	1	0	0	1	0	0	1	190	286	0	0	0	0	1	0	0	0	1	0	107	0	4	0	0	0	0	0	0	3	224	1	511	1	0	0	0	0	0	0	0	0	0	0	0	0	29
k__Bacteria; p__Proteobacteria; c__Gammaproteobacteria; o__Aeromonadales; f__Succinivibrionaceae; g__Anaerobiospirillum; s__	0	0	0	0	0	0	0	0	0	0	0	0	0	0	0	0	0	0	0	0	0	0	0	0	0	0	0	1	0	0	0	0	0	0	23	1	0	0	0	0	0	0	1	0	0	0	0	0	0
k__Bacteria	0	0	0	0	0	0	0	0	0	0	0	0	0	0	0	0	0	0	0	0	0	0	0	0	0	0	0	0	0	0	0	0	0	0	0	0	0	0	0	0	0	0	0	0	0	0	0	0	0
k__Bacteria	0	0	0	0	0	0	0	0	0	0	0	0	0	0	0	0	0	0	0	0	0	0	0	0	0	0	0	0	0	0	0	0	0	0	0	0	0	0	0	2	0	0	0	0	0	0	0	0	0
k__Bacteria; p__Actinobacteria; c__Coriobacteriia; o__Coriobacteriales; f__Coriobacteriaceae; g__Collinsella; s__stercoris	8	13	190	262	736	58	104	25	1	26	322	512	340	847	0	2	285	398	5	108	2	63	144	1059	148	1	0	1067	0	226	560	1	415	164	332	354	0	318	1	1	1391	0	147	96	726	86	411	1928	40
k__Bacteria; p__Firmicutes; c__Clostridia; o__Clostridiales; f__Ruminococcaceae; g__Butyricicoccus; s__pullicaecorum	0	0	0	0	0	0	0	0	0	0	0	0	0	0	0	0	0	0	0	0	0	0	0	0	0	0	0	0	0	0	0	0	0	0	0	0	0	0	1	0	0	0	0	0	0	0	0	210	1
k__Bacteria; p__Firmicutes	0	0	0	0	0	0	0	0	0	0	0	0	0	0	0	0	0	0	0	0	0	0	0	0	0	0	0	0	0	0	0	0	0	0	0	0	0	0	0	0	0	0	0	0	0	0	0	0	0
k__Bacteria; p__Firmicutes; c__Clostridia; o__Clostridiales; f__Clostridiaceae	0	0	0	0	0	2	0	0	0	3	1	0	0	0	0	0	0	0	0	0	0	2	0	0	0	0	0	0	0	0	0	0	0	0	0	0	0	0	0	0	0	0	0	0	20	0	0	0	0
k__Bacteria; p__Proteobacteria; c__Gammaproteobacteria; o__Pseudomonadales; f__Moraxellaceae; g__Acinetobacter	0	0	0	0	0	0	0	0	1	0	0	0	0	0	0	0	0	0	0	0	0	0	0	0	0	0	0	0	0	0	58	0	0	0	0	0	0	0	0	0	0	0	0	0	0	0	0	0	0
k__Bacteria; p__Firmicutes; c__Erysipelotrichi; o__Erysipelotrichales; f__Erysipelotrichaceae; g__Catenibacterium	0	0	0	0	0	0	0	0	0	0	0	0	0	0	0	0	0	0	0	0	0	0	0	0	0	0	0	0	0	0	0	0	0	0	0	0	0	0	0	0	0	0	0	0	0	0	0	0	1
k__Bacteria; p__Actinobacteria; c__Coriobacteriia; o__Coriobacteriales; f__Coriobacteriaceae; g__Collinsella; s__stercoris	0	0	0	0	0	0	0	0	0	0	0	0	0	0	0	0	2	0	0	0	0	0	0	0	0	0	0	0	0	0	0	0	0	0	0	0	0	0	0	0	0	0	0	0	0	0	0	0	0
k__Bacteria; p__Firmicutes; c__Clostridia; o__Clostridiales; f__Clostridiaceae; g__SMB53; s__	298	6	0	161	162	2	2	0	1	1	1	6	0	0	142	0	233	27	123	1	2	26	0	0	1	25	29	1	0	0	68	77	4	2	0	0	6	1	589	0	12	3	0	0	12	0	2	918	2
k__Bacteria; p__Firmicutes; c__Clostridia; o__Clostridiales; f__Lachnospiraceae; g__Dorea; s__	0	0	0	0	0	0	0	0	0	0	0	0	0	0	0	0	0	58	0	1	0	194	34	130	3	0	0	0	0	0	0	0	0	0	0	0	0	25	0	0	407	0	3	0	2	0	1	0	5
k__Bacteria; p__Planctomycetes; c__Planctomycetia; o__Pirellulales; f__Pirellulaceae; g__Pirellula; s__	0	0	0	0	0	0	0	0	0	0	0	0	0	0	0	0	0	0	0	0	0	0	0	0	0	0	0	0	0	3	0	0	0	0	0	0	0	0	0	0	0	0	0	0	0	0	0	0	0
k__Bacteria; p__Proteobacteria; c__Alphaproteobacteria; o__Caulobacterales; f__Caulobacteraceae; g__Mycoplana; s__	0	0	0	0	0	0	0	0	0	0	0	0	0	0	0	0	14	0	0	0	0	0	0	0	0	0	0	0	0	0	1	0	0	0	0	0	0	0	0	0	0	0	0	0	0	0	0	0	0
k__Bacteria; p__Firmicutes; c__Clostridia; o__Clostridiales; f__Veillonellaceae; g__Dialister; s__	0	0	0	0	0	0	0	0	0	0	0	0	0	0	0	0	0	0	0	0	0	0	0	0	0	1	0	0	0	0	0	0	0	0	0	0	0	29	0	0	0	0	0	0	0	0	0	0	0
k__Bacteria; p__Firmicutes; c__Clostridia; o__Clostridiales; f__Veillonellaceae; g__Megamonas; s__	14	3830	2772	2813	7	6	1138	1596	617	2930	77	29	211	605	2	5	2	56	4	891	2473	7	2838	230	43	6	2	4	1	16	0	2552	640	835	1360	3703	14	1355	7	1	5	4	7	181	61	5872	2430	1	536
k__Bacteria; p__Proteobacteria; c__Alphaproteobacteria; o__Rickettsiales; f__mitochondria	0	0	0	0	0	0	0	0	0	0	1	0	0	0	0	0	0	0	0	0	0	0	0	0	0	0	0	0	0	0	1	1	0	0	0	0	0	0	0	0	0	0	0	0	0	1	0	0	0
k__Bacteria; p__Proteobacteria; c__Epsilonproteobacteria; o__Campylobacterales; f__Campylobacteraceae; g__Campylobacter; s__	0	77	16	0	0	0	5	0	0	2	0	0	0	0	504	2	0	0	0	0	0	0	0	0	5	0	0	0	0	1	58	0	0	0	44	3	0	0	0	0	0	0	0	0	0	1	2	1	0
k__Bacteria; p__Firmicutes; c__Clostridia; o__Clostridiales; f__Lachnospiraceae	12	2	450	156	79	1006	31	752	180	119	108	12	271	78	29	4	261	53	4	552	838	115	320	225	1120	4	41	280	302	11	8	278	1010	54	314	214	851	568	8	4	1635	9	595	234	204	116	64	2093	1008
k__Bacteria; p__Firmicutes; c__Clostridia; o__Clostridiales	0	0	0	0	0	0	0	0	0	0	0	0	0	0	0	0	0	0	0	0	0	0	0	0	0	0	0	0	0	0	0	0	0	0	0	0	0	0	0	2	0	0	0	0	0	0	0	0	0
k__Bacteria; p__Bacteroidetes; c__Bacteroidia; o__Bacteroidales; f__Porphyromonadaceae; g__Porphyromonas; s__	1	0	1	1	1	0	0	0	0	0	2	1	0	2	1	0	0	1	1	0	1	0	2	0	0	1	0	1	1	0	1	2	0	0	0	0	0	3	1	0	0	0	1	0	1	1	0	0	1
k__Bacteria; p__Firmicutes; c__Clostridia; o__Clostridiales; f__Lachnospiraceae	0	0	0	0	0	0	0	0	0	0	0	0	0	0	0	0	0	1	0	1	0	0	0	0	0	0	0	0	0	0	0	0	1	0	0	0	0	0	0	0	0	0	1	0	0	0	0	0	0
k__Bacteria; p__Bacteroidetes; c__Bacteroidia; o__Bacteroidales; f__Bacteroidaceae; g__Bacteroides; s__	0	0	0	0	1	0	0	0	0	0	0	0	0	0	0	0	0	0	0	0	0	0	0	0	0	0	0	0	0	0	0	0	0	0	0	0	0	0	0	0	0	0	0	0	4	0	0	0	0
k__Bacteria; p__Bacteroidetes; c__Bacteroidia; o__Bacteroidales; f__[Paraprevotellaceae]; g__; s__	0	0	0	0	0	0	0	0	0	0	0	0	0	0	0	0	0	0	0	0	0	0	0	0	0	0	0	0	0	0	0	0	0	0	0	4	0	0	0	0	0	0	0	0	0	0	0	0	0
k__Bacteria; p__Proteobacteria; c__Gammaproteobacteria; o__Pseudomonadales; f__Moraxellaceae; g__Psychrobacter; s__pulmonis	0	0	0	0	0	0	0	0	0	0	0	0	0	0	0	0	0	0	0	0	0	0	0	0	0	0	0	0	0	0	137	0	0	0	0	0	0	0	0	0	0	0	0	0	0	0	0	0	0
k__Bacteria; p__Bacteroidetes; c__Bacteroidia; o__Bacteroidales; f__Bacteroidaceae; g__Bacteroides; s__coprophilus	0	0	0	0	0	0	0	0	0	0	1	0	0	449	0	0	0	0	0	1052	0	0	0	0	0	0	0	0	0	0	0	1	325	1389	0	0	0	486	1	0	0	0	0	0	0	0	0	0	0
k__Bacteria; p__Bacteroidetes; c__Bacteroidia; o__Bacteroidales; f__Bacteroidaceae; g__Bacteroides	0	0	0	0	0	0	0	0	0	0	0	0	0	0	0	0	0	0	0	0	0	0	1	888	0	0	0	0	0	0	1	0	0	0	0	0	0	0	0	0	0	0	0	0	0	0	0	0	0
k__Bacteria	0	0	0	0	0	0	0	0	0	0	0	0	0	0	0	0	0	2	0	0	0	0	0	0	0	0	0	0	0	0	0	0	0	0	0	0	0	0	0	0	0	0	0	0	0	0	0	0	0
k__Bacteria; p__Bacteroidetes; c__Bacteroidia; o__Bacteroidales; f__Bacteroidaceae; g__Bacteroides; s__	0	0	0	0	0	0	0	0	0	0	0	0	0	0	0	0	0	0	0	0	0	0	0	0	0	0	0	0	0	0	0	0	0	0	0	0	0	0	0	0	0	0	0	0	0	0	0	0	0
k__Bacteria; p__Firmicutes; c__Clostridia; o__Clostridiales; f__Lachnospiraceae	0	0	0	0	0	0	0	0	0	0	0	0	0	0	0	0	0	0	0	0	0	0	0	0	0	0	0	0	0	0	0	0	0	0	0	0	0	0	0	0	0	0	0	0	0	0	0	0	0
k__Bacteria; p__Firmicutes; c__Clostridia; o__Clostridiales; f__Peptostreptococcaceae; g__[Clostridium]; s__difficile	0	0	0	0	0	0	0	0	0	0	0	0	0	0	0	0	2	0	0	0	0	0	0	0	0	0	0	0	0	0	0	0	0	0	0	0	0	0	0	0	0	0	0	0	0	0	0	0	0
k__Bacteria; p__Firmicutes; c__Clostridia; o__Clostridiales; f__Lachnospiraceae; g__; s__	0	0	1	0	1	1	0	1	0	0	0	1	0	1	0	0	0	2	0	0	3	0	1	0	0	0	0	0	0	0	0	0	0	0	0	2	3	0	0	0	0	0	0	0	0	0	0	1	0
k__Bacteria; p__Proteobacteria; c__Betaproteobacteria	0	0	2	1	0	0	0	0	0	0	0	0	0	1	0	0	0	0	0	0	0	0	1	0	0	0	0	0	0	0	0	0	0	1	0	0	0	0	0	0	0	0	0	0	0	0	0	0	0
k__Bacteria; p__Proteobacteria; c__Betaproteobacteria; o__Burkholderiales; f__Oxalobacteraceae	0	0	0	0	0	0	0	0	0	0	0	0	0	0	0	0	3	0	0	0	0	0	0	0	0	0	0	0	0	0	0	0	0	0	0	0	0	0	0	0	0	0	0	0	0	0	0	0	0
k__Bacteria; p__Firmicutes; c__Clostridia; o__Clostridiales	0	1	0	0	0	0	0	0	0	0	0	1	0	0	0	0	0	0	0	0	0	0	0	0	0	0	0	0	0	0	0	0	0	0	0	0	4	0	0	2	0	0	0	0	0	0	1	0	0
k__Bacteria; p__Bacteroidetes; c__Bacteroidia; o__Bacteroidales; f__[Paraprevotellaceae]; g__[Prevotella]; s__	30	0	0	0	0	0	0	0	0	0	297	0	0	0	0	0	0	0	0	0	0	0	0	0	0	0	1	0	0	0	0	0	0	0	0	1	0	0	0	0	0	0	0	0	0	0	0	0	0
k__Bacteria; p__Firmicutes; c__Clostridia; o__Clostridiales; f__Lachnospiraceae	0	0	0	0	0	0	0	0	0	0	0	0	0	0	0	0	0	0	0	0	0	0	0	0	0	0	0	0	0	0	0	0	0	0	0	0	0	0	0	0	0	0	0	0	0	0	0	0	0
k__Bacteria; p__Firmicutes; c__Clostridia; o__Clostridiales; f__Lachnospiraceae	0	0	0	0	0	0	0	0	0	0	0	0	0	0	0	0	0	0	0	0	0	0	0	0	0	0	0	0	0	0	0	0	0	0	0	0	0	0	0	0	0	0	0	0	0	0	0	0	0
k__Bacteria	0	0	0	0	0	0	0	0	0	0	0	0	0	0	0	0	1	0	0	0	0	5	0	0	0	0	1	0	0	0	0	7	0	0	0	0	0	0	0	0	0	0	0	0	4	0	0	0	0
k__Bacteria; p__Firmicutes; c__Clostridia; o__Clostridiales; f__Lachnospiraceae; g__Epulopiscium; s__	0	0	0	0	0	0	0	0	0	0	0	0	0	0	0	0	0	0	0	0	0	0	0	0	0	0	0	0	0	0	0	0	0	0	0	0	0	0	0	0	0	0	0	0	0	0	0	0	0
k__Bacteria; p__Firmicutes; c__Clostridia; o__Clostridiales; f__Lachnospiraceae	0	0	0	0	0	0	0	0	0	0	0	0	0	0	0	0	0	0	0	0	0	0	0	0	0	0	0	0	0	0	0	0	0	0	0	0	0	0	0	0	0	0	0	0	0	0	0	0	0
k__Bacteria	0	0	0	0	0	0	0	0	0	1	0	0	0	0	0	0	0	0	0	0	0	0	0	0	0	0	0	0	0	0	0	0	0	0	1	0	0	0	0	2	0	0	0	0	0	0	0	0	0
k__Bacteria; p__Firmicutes; c__Clostridia; o__Clostridiales; f__Veillonellaceae; g__Megamonas; s__	0	2	3	2	0	0	0	0	1	0	0	0	0	0	0	0	0	0	0	0	3	0	1	1	0	0	0	0	0	0	0	0	0	1	0	1	0	256	0	0	0	0	0	1554	2	0	1	0	0
k__Bacteria; p__Firmicutes; c__Clostridia; o__Clostridiales; f__Lachnospiraceae; g__Coprococcus; s__	0	1	0	0	9	0	0	0	0	0	0	0	0	0	11	0	30	0	109	0	0	0	0	0	0	0	1	0	10	0	18	0	0	0	1	0	1	3	0	0	0	0	1	0	2	0	0	7	9
k__Bacteria; p__Firmicutes; c__Bacilli; o__Lactobacillales; f__Streptococcaceae; g__Streptococcus; s__minor	0	0	0	0	5	0	0	0	0	0	0	0	0	0	1	0	0	0	0	0	0	0	0	3	0	1	0	0	0	0	1	0	0	0	0	1	0	0	0	4	3	0	0	0	0	0	0	0	2
k__Bacteria; p__Firmicutes; c__Bacilli; o__Lactobacillales; f__Streptococcaceae; g__Streptococcus; s__luteciae	0	466	0	2006	2	3	959	0	1	49	3	5	3	20	821	3154	1022	0	3	198	1	3	2	1	6	2687	1	26	533	2662	1	6	9	1	1	3	7	1	2	2	1	1315	1	1798	856	339	0	3	0
k__Bacteria; p__Proteobacteria; c__Alphaproteobacteria; o__Rhizobiales; f__Hyphomicrobiaceae; g__Parvibaculum; s__	0	0	0	0	0	0	0	0	0	0	0	0	0	0	0	0	0	0	0	0	0	0	0	0	0	0	0	0	0	2	0	0	0	0	0	0	0	0	0	0	0	0	0	0	0	0	0	0	0
k__Bacteria; p__Firmicutes; c__Clostridia; o__Clostridiales; f__Clostridiaceae; g__Sarcina; s__	15	0	0	0	0	0	0	0	1	0	0	0	0	0	0	0	0	0	0	83	0	1	0	0	0	0	0	0	0	0	0	0	0	0	0	0	0	0	0	0	1	0	1	0	4	0	0	0	0
k__Bacteria; p__Firmicutes; c__Clostridia; o__Clostridiales; f__Veillonellaceae; g__Veillonella	0	0	0	0	0	0	0	0	0	0	0	0	0	0	1	0	0	0	0	0	0	1	0	0	0	0	0	0	1	0	0	0	0	0	0	0	0	0	0	0	0	0	0	0	0	0	0	0	0
k__Bacteria; p__Bacteroidetes; c__Bacteroidia; o__Bacteroidales; f__Bacteroidaceae; g__Bacteroides; s__	0	53	0	0	0	0	0	0	0	16	0	0	1	0	0	0	0	0	0	0	1	0	0	0	0	0	0	0	0	0	0	0	0	1	0	1	0	0	0	2	0	0	0	0	0	0	0	0	0
k__Bacteria; p__Firmicutes; c__Clostridia; o__Clostridiales; f__Lachnospiraceae; g__; s__	13	0	7	0	140	106	1	15	0	20	0	26	17	98	0	0	0	222	0	186	0	227	0	791	64	1	0	0	0	0	0	0	47	1	0	0	0	20	1	0	79	1	52	5	110	0	0	197	115
k__Bacteria; p__Firmicutes; c__Clostridia; o__Clostridiales; f__Lachnospiraceae	1	32	2	0	0	8	0	0	1	0	0	0	1	7	0	0	0	4	0	118	2	118	0	406	61	0	0	0	0	0	0	0	1	1	0	0	0	166	1	0	49	0	0	0	1	0	0	507	1
k__Bacteria; p__Proteobacteria; c__Betaproteobacteria; o__Burkholderiales; f__Comamonadaceae; g__Hydrogenophaga; s__	0	0	0	0	0	0	0	0	0	0	0	0	0	0	0	0	8	0	0	0	0	0	0	0	0	0	0	0	0	0	0	0	0	0	0	0	0	0	0	0	0	0	0	0	0	0	0	0	0
k__Bacteria; p__Proteobacteria; c__Alphaproteobacteria; o__Rhodospirillales; f__Acetobacteraceae; g__; s__	0	0	0	0	0	0	0	0	0	0	0	0	0	0	0	0	0	0	0	0	0	0	0	0	0	0	0	0	0	2	0	0	0	0	0	0	0	0	0	0	0	0	0	0	0	0	0	0	0
k__Bacteria; p__Proteobacteria; c__Gammaproteobacteria; o__Aeromonadales; f__Succinivibrionaceae	0	0	1	0	0	0	0	0	0	0	0	0	0	0	0	0	0	0	0	0	0	0	2	0	0	0	0	0	0	0	0	0	0	0	0	0	0	0	0	0	0	0	0	0	0	0	0	0	0
k__Bacteria; p__Firmicutes; c__Bacilli; o__Bacillales; f__Bacillaceae; g__Geobacillus; s__thermodenitrificans	0	0	0	0	0	0	0	0	0	0	0	0	0	0	0	0	0	0	0	0	0	0	0	0	0	0	0	0	0	2	0	0	0	0	0	0	0	0	0	0	0	0	0	0	0	0	0	0	0
k__Bacteria; p__Proteobacteria; c__Betaproteobacteria; o__Burkholderiales; f__Alcaligenaceae; g__Sutterella; s__	0	0	0	0	0	0	0	0	0	0	0	0	0	0	45	0	0	0	0	0	0	0	0	0	0	0	0	0	0	0	0	0	0	0	0	0	0	0	0	0	0	0	0	0	0	0	0	0	0
k__Bacteria; p__Firmicutes; c__Clostridia; o__Clostridiales; f__Ruminococcaceae	2	0	0	0	0	0	0	0	0	0	0	0	0	0	0	0	0	0	0	0	0	0	0	0	0	0	0	0	0	0	0	0	0	0	0	0	0	0	0	0	0	0	0	0	1	0	0	0	29
k__Bacteria; p__Bacteroidetes; c__Flavobacteriia; o__Flavobacteriales; f__Flavobacteriaceae; g__Aequorivita; s__	0	0	0	0	0	0	0	0	0	0	0	0	0	0	0	0	0	0	0	0	0	0	0	0	0	0	0	0	0	0	0	0	0	0	0	0	0	0	0	0	0	0	0	0	0	0	0	0	0
k__Bacteria; p__Firmicutes; c__Clostridia; o__Clostridiales; f__Ruminococcaceae; g__Faecalibacterium; s__	0	0	0	0	0	0	0	0	0	0	0	0	0	0	0	0	0	0	0	0	0	0	0	0	0	0	0	0	0	0	0	0	0	0	0	0	0	0	0	0	0	0	0	0	0	0	0	0	0
k__Bacteria; p__Firmicutes; c__Clostridia; o__Clostridiales; f__Ruminococcaceae; g__Faecalibacterium; s__	0	0	0	0	0	0	0	0	0	0	0	0	0	0	0	0	0	0	0	0	0	0	0	0	0	0	0	0	0	0	0	0	0	0	0	0	0	0	0	0	0	0	0	0	1	0	0	0	0
k__Bacteria; p__Firmicutes; c__Clostridia; o__Clostridiales; f__Clostridiaceae; g__Clostridium; s__neonatale	0	0	0	0	0	0	0	0	0	0	0	0	1	0	0	0	0	0	0	0	0	0	0	0	0	11	2	1	0	0	0	0	0	0	0	0	0	0	0	2	0	5	0	0	0	0	0	0	0
k__Bacteria; p__Fusobacteria; c__Fusobacteriia; o__Fusobacteriales; f__Fusobacteriaceae; g__Fusobacterium; s__	140	3	0	1	0	1	0	0	2	250	137	0	0	0	0	0	2	494	725	0	5	1	120	508	40	0	0	1	0	0	0	1	0	0	0	1	0	0	1202	0	0	0	0	0	0	1	0	2	0
k__Bacteria; p__Firmicutes; c__Erysipelotrichi; o__Erysipelotrichales; f__Erysipelotrichaceae	0	0	0	0	0	0	0	0	0	0	0	0	0	0	0	0	0	0	0	0	0	0	0	0	0	0	0	0	0	0	0	0	0	0	0	0	0	0	0	0	0	0	0	0	0	0	0	0	0
k__Bacteria; p__Bacteroidetes; c__Bacteroidia; o__Bacteroidales; f__Prevotellaceae; g__Prevotella; s__copri	1	0	0	0	0	0	0	0	0	0	0	0	0	0	0	0	0	0	0	0	0	0	17	0	0	0	0	0	0	0	0	0	0	0	0	1	0	1	0	0	0	0	0	0	0	0	1	0	46
k__Bacteria; p__Firmicutes; c__Bacilli; o__Lactobacillales; f__Leuconostocaceae; g__Leuconostoc; s__fallax	0	0	0	0	0	0	0	0	0	0	0	0	0	0	0	0	0	0	0	0	0	0	0	0	0	0	0	0	0	0	0	0	0	0	0	2	0	0	0	0	0	0	0	0	0	0	0	0	0
k__Bacteria; p__Firmicutes; c__Clostridia; o__Clostridiales; f__Clostridiaceae	0	0	0	1	0	0	0	0	0	0	0	0	0	0	0	0	0	0	0	0	0	0	0	0	0	2	0	0	0	0	0	0	0	0	0	0	0	0	8	0	0	0	0	0	0	0	0	2	0
k__Bacteria; p__Firmicutes; c__Clostridia; o__Clostridiales; f__Veillonellaceae; g__Dialister; s__	0	0	0	0	0	2	0	0	0	0	0	0	5	1	0	0	0	0	1	0	0	0	0	1	0	0	0	0	0	0	0	0	0	1	0	0	0	1	0	0	0	1	0	0	0	0	0	0	0
k__Bacteria; p__Bacteroidetes; c__Bacteroidia; o__Bacteroidales; f__Bacteroidaceae; g__Bacteroides; s__uniformis	0	0	0	0	10	69	0	0	0	0	0	0	0	0	0	0	2	0	1	1	0	0	0	386	10	0	0	0	0	0	23	105	1	0	0	0	0	24	1	1	0	0	369	1	89	0	0	0	17
k__Bacteria; p__Proteobacteria; c__Betaproteobacteria; o__Neisseriales; f__Neisseriaceae; g__Neisseria; s__animaloris	1	0	0	0	0	0	0	0	0	0	0	1	0	0	0	0	0	0	0	0	0	0	0	0	0	0	0	0	0	0	0	0	0	0	1	0	0	0	0	0	0	0	0	0	0	0	0	0	0
k__Bacteria; p__Firmicutes; c__Clostridia; o__Clostridiales; f__Lachnospiraceae	0	0	0	0	0	0	0	0	0	0	0	18	0	0	0	0	0	3	0	1	0	0	0	0	1	0	0	0	0	0	1	0	0	0	0	0	1	0	0	0	0	0	0	0	1	0	0	2	0
k__Bacteria; p__Fusobacteria; c__Fusobacteriia; o__Fusobacteriales; f__Fusobacteriaceae; g__; s__	0	0	0	0	0	0	0	0	0	0	0	0	0	0	0	0	0	0	0	0	0	13	0	0	0	0	0	0	0	0	0	0	0	0	0	0	0	0	0	0	0	0	0	0	2	0	0	0	0
k__Bacteria; p__Bacteroidetes; c__Bacteroidia; o__Bacteroidales; f__Bacteroidaceae; g__Bacteroides; s__plebeius	13	4	334	166	1	799	0	6	2476	162	291	1	574	411	1	1	0	2	1	0	0	1044	332	2	108	0	0	0	1	32	0	1	1516	99	29	185	0	759	1	3	1	0	0	0	1	177	1	0	61
k__Bacteria; p__Firmicutes; c__Erysipelotrichi; o__Erysipelotrichales; f__Erysipelotrichaceae; g__[Eubacterium]; s__biforme	1	0	46	0	0	179	0	0	0	0	3	0	6	0	0	0	0	2	1	59	0	0	18	0	2	0	0	0	0	0	0	0	0	0	0	1	0	0	0	0	0	0	0	0	0	0	0	0	372
k__Bacteria; p__TM7; c__TM7-3; o__; f__; g__; s__	0	0	0	0	1	0	0	1	0	0	0	0	0	1	1	0	2	0	0	0	1	0	0	0	0	0	0	0	0	0	1	0	0	1	1	0	0	0	0	1	0	1	0	11	0	0	0	0	1
k__Bacteria	0	0	0	0	0	0	0	0	0	0	0	0	0	0	0	0	0	0	0	0	0	0	0	0	0	0	0	0	0	0	0	0	0	0	0	0	0	0	0	0	0	0	0	0	0	0	0	0	0
k__Bacteria; p__Firmicutes; c__Clostridia; o__Clostridiales	0	0	0	0	0	0	0	0	0	0	0	0	0	0	0	0	0	0	0	0	0	0	0	0	0	0	0	1	0	0	0	0	0	0	0	0	0	0	0	0	0	0	0	3	0	0	0	0	0
k__Bacteria; p__Firmicutes	0	0	0	0	0	0	0	0	2	0	0	0	0	0	0	0	0	0	0	0	0	0	0	0	0	0	0	0	0	0	0	0	0	0	0	0	0	0	0	0	0	0	0	0	0	0	1	0	0
k__Bacteria; p__Firmicutes; c__Clostridia; o__Clostridiales; f__Lachnospiraceae	0	0	1	0	0	0	0	1	0	0	0	0	0	0	0	0	0	0	1	1	0	0	0	0	0	0	0	0	0	0	0	0	0	0	0	0	0	0	0	0	0	0	0	0	0	0	0	0	0
k__Bacteria; p__Actinobacteria; c__Coriobacteriia; o__Coriobacteriales; f__Coriobacteriaceae; g__Collinsella; s__aerofaciens	0	0	0	0	0	9	0	0	0	0	0	0	0	0	1	0	0	0	0	0	0	0	0	0	0	0	0	0	0	0	0	0	0	0	0	1	0	0	0	0	0	0	0	32	0	0	0	1	382
k__Bacteria; p__Proteobacteria; c__Gammaproteobacteria; o__Enterobacteriales; f__Enterobacteriaceae; g__Escherichia; s__coli	0	0	0	0	1	2	0	0	0	0	0	0	0	0	0	0	4	0	1	0	7	4	0	0	0	1	2	0	0	10	0	0	0	0	0	0	9	0	23	12	0	1	0	0	15	1	0	0	0
k__Bacteria; p__Firmicutes; c__Clostridia; o__Clostridiales; f__Ruminococcaceae; g__Faecalibacterium; s__prausnitzii	7	1	3	0	56	457	0	9	715	1	230	95	65	0	0	0	1	287	0	0	3	110	376	9	202	0	0	0	0	0	2	1	563	69	1	1	2	325	3	0	28	0	116	2	40	1	0	20	1311
k__Bacteria; p__Bacteroidetes; c__Bacteroidia; o__Bacteroidales; f__Porphyromonadaceae; g__Porphyromonas; s__	0	0	0	0	0	0	0	0	0	0	0	0	0	0	0	0	0	0	0	0	0	0	0	0	0	0	0	0	1	0	0	1	0	0	0	0	0	0	0	0	0	0	0	0	1	0	0	0	0
k__Bacteria; p__Firmicutes; c__Clostridia; o__Clostridiales	0	0	0	0	0	0	0	0	0	0	0	0	0	0	0	0	0	0	0	0	0	3	0	7	0	0	0	0	0	0	0	0	0	0	0	0	0	0	0	0	54	0	0	0	0	0	0	0	0
k__Bacteria; p__Firmicutes; c__Bacilli; o__Bacillales; f__Paenibacillaceae; g__Brevibacillus; s__	0	0	0	0	0	0	0	0	0	0	0	0	0	0	0	5	0	1	0	0	0	0	0	0	0	0	0	0	0	0	0	0	0	0	0	0	0	0	0	0	0	0	0	0	0	0	0	0	0
k__Bacteria; p__Firmicutes; c__Clostridia; o__Clostridiales	17	0	2	139	16	182	6	9	3	0	1	134	0	1	16	48	72	72	24	0	8	18	0	4	12	1	2	4	0	0	163	8	0	1	42	25	51	5	2413	3	5	1	39	0	76	11	3	69	2
k__Bacteria; p__Firmicutes; c__Clostridia; o__Clostridiales; f__Veillonellaceae; g__Phascolarctobacterium; s__	0	0	0	0	0	0	0	0	0	0	0	0	0	0	0	0	0	0	0	0	0	0	2	0	0	0	0	0	0	0	0	0	0	0	0	0	0	0	0	0	0	0	0	0	0	0	0	0	0
k__Bacteria; p__Firmicutes; c__Clostridia; o__Clostridiales; f__Veillonellaceae; g__Megamonas; s__	0	2	1	0	0	0	0	0	0	0	1	0	0	0	0	0	0	0	0	0	0	0	1	0	0	0	0	0	0	0	0	1	0	0	0	1	0	0	0	0	0	0	0	0	0	3	0	0	1
k__Bacteria; p__Proteobacteria; c__Gammaproteobacteria; o__Pseudomonadales; f__Moraxellaceae	0	0	0	0	0	0	0	0	0	0	0	0	0	0	0	0	0	0	0	0	0	0	2	0	0	0	0	0	0	0	0	0	0	0	0	0	0	0	0	0	0	0	0	0	0	0	0	0	0
k__Bacteria; p__Firmicutes; c__Erysipelotrichi; o__Erysipelotrichales; f__Erysipelotrichaceae; g__; s__	5	0	0	0	55	19	0	0	0	0	1	57	0	46	0	0	0	78	0	12	0	85	0	0	35	0	0	0	0	0	0	0	0	14	0	0	0	0	0	0	0	0	0	0	0	1	0	0	0
k__Bacteria	0	0	11	3	0	0	0	0	0	0	0	0	0	0	0	0	0	0	0	0	0	0	16	0	0	0	0	0	0	0	0	0	0	0	0	1	0	2	0	0	0	0	0	0	0	0	0	0	7
k__Bacteria; p__Actinobacteria; c__Actinobacteria; o__Bifidobacteriales; f__Bifidobacteriaceae; g__Bifidobacterium; s__	0	0	0	0	0	47	0	0	0	0	0	0	0	0	0	0	0	0	0	0	1	0	0	0	0	0	13	0	0	1	0	0	0	0	0	0	0	0	0	0	0	0	0	0	0	0	0	0	94
k__Bacteria; p__Bacteroidetes; c__Bacteroidia; o__Bacteroidales; f__Bacteroidaceae; g__Bacteroides	0	0	90	0	0	271	0	0	10	0	0	0	1	5	0	0	0	0	0	0	0	8	4	0	2	0	0	0	0	0	0	558	133	1	3	0	0	254	1	0	0	0	0	0	0	102	0	0	4
k__Bacteria; p__Firmicutes; c__Erysipelotrichi; o__Erysipelotrichales; f__Erysipelotrichaceae	0	0	0	0	0	0	0	0	0	0	0	0	0	0	0	0	2	0	0	0	0	0	0	0	0	0	0	0	0	0	0	0	0	0	0	0	0	0	0	0	0	0	1	0	0	0	0	0	0
k__Bacteria; p__Firmicutes; c__Clostridia; o__Clostridiales	0	0	0	0	0	0	0	0	0	0	0	0	0	0	0	0	0	0	0	0	0	0	0	0	0	0	0	0	0	0	0	0	0	0	0	0	0	0	0	0	0	0	0	0	0	0	0	0	0
k__Bacteria; p__Bacteroidetes; c__Bacteroidia; o__Bacteroidales; f__; g__; s__	0	0	0	0	0	0	0	0	0	0	0	0	0	0	0	0	0	0	0	0	0	0	0	0	0	0	0	0	0	0	0	0	0	0	0	0	0	0	0	0	0	0	0	0	0	0	0	0	0
k__Bacteria; p__Firmicutes; c__Clostridia; o__Clostridiales; f__Ruminococcaceae; g__Butyricicoccus; s__pullicaecorum	0	0	0	0	0	1	0	1	0	0	0	0	6	0	0	0	25	65	0	0	0	1	0	0	0	0	0	0	9	0	20	2	9	0	8	0	0	0	13	0	0	0	0	0	5	3	8	0	0
k__Bacteria; p__TM7; c__TM7-3	0	0	0	0	0	0	0	0	0	0	0	0	0	0	0	0	0	0	0	0	0	0	0	0	0	0	0	0	0	0	0	0	0	0	0	0	0	0	0	0	0	0	0	0	1	0	0	0	0
k__Bacteria; p__Proteobacteria; c__Gammaproteobacteria; o__Enterobacteriales; f__Enterobacteriaceae; g__Escherichia; s__coli	24	0	4	2	868	75	343	1	2	21	3	1	5	2	495	1119	972	8	2506	1	865	856	4	393	28	2503	414	4530	638	1676	13	40	3	17	8	3	761	5	3040	728	2070	4244	577	3784	560	4	4	49	105
k__Bacteria	0	16	0	0	0	0	8	0	0	12	0	2	0	0	0	0	0	0	0	2	0	0	5	0	0	1	0	0	0	0	0	0	0	0	0	5	0	0	0	0	0	0	0	0	0	0	9	0	0
k__Bacteria; p__Firmicutes; c__Clostridia; o__Clostridiales; f__Clostridiaceae	0	0	0	0	0	0	0	0	2	0	1	1	1	0	0	0	0	2	0	0	0	0	0	0	0	0	0	0	0	1	0	0	2	0	0	0	0	1	0	0	0	0	0	0	1	0	0	0	1
k__Bacteria	0	0	4	0	0	0	0	0	0	0	1	0	2	0	0	0	0	0	0	0	0	0	1	0	0	0	0	0	0	1	0	0	0	0	0	0	0	0	0	0	0	0	0	0	0	0	0	0	0
k__Bacteria; p__Actinobacteria; c__Actinobacteria; o__Actinomycetales; f__Actinomycetaceae; g__Actinomyces; s__	0	0	0	0	0	0	0	0	0	0	0	0	0	0	0	2	1	1	0	0	0	0	0	1	0	0	0	0	0	0	0	0	0	1	0	0	0	0	0	0	1	0	0	0	1	0	0	1	1
k__Bacteria; p__Firmicutes; c__Erysipelotrichi; o__Erysipelotrichales; f__Erysipelotrichaceae	0	0	0	0	0	0	0	0	0	0	0	0	0	0	0	0	0	0	0	0	0	0	0	0	0	0	0	0	0	0	0	0	0	0	0	0	0	0	0	0	0	0	0	0	0	0	0	0	0
k__Bacteria	0	0	0	0	0	0	0	0	0	0	0	0	0	0	3	0	0	0	0	0	0	0	0	0	0	0	0	0	0	0	0	0	0	0	0	0	0	0	0	0	0	0	0	0	0	0	0	0	0
k__Bacteria; p__Firmicutes; c__Clostridia; o__Clostridiales; f__Lachnospiraceae	0	1	0	0	0	0	0	0	0	0	0	0	0	0	0	0	0	0	0	0	0	0	0	0	0	0	0	0	0	0	0	0	0	0	0	0	0	0	0	1	0	1	0	0	2	0	0	0	0
k__Bacteria; p__Firmicutes; c__Bacilli; o__Lactobacillales; f__Enterococcaceae	0	0	0	1	1	0	0	0	0	0	0	4	0	0	2	0	0	0	17	0	0	0	0	0	0	1	15	223	1	16	2418	0	0	2	0	6	1	0	0	1	25	0	438	679	1	2	0	0	3
k__Bacteria; p__Firmicutes; c__Clostridia; o__Clostridiales; f__Ruminococcaceae; g__Oscillospira; s__	0	0	0	0	0	0	0	0	0	0	0	0	0	0	0	0	0	0	0	0	0	0	0	0	0	0	0	0	0	0	0	0	0	0	0	0	0	0	0	0	0	0	0	0	0	0	0	0	9
k__Bacteria; p__Bacteroidetes; c__Bacteroidia; o__Bacteroidales; f__Prevotellaceae; g__Prevotella	0	0	0	5	0	0	0	0	0	0	5	0	4	0	0	0	0	0	0	0	1	0	19	0	0	0	0	0	0	0	0	0	0	0	0	1	0	0	0	0	0	0	0	0	0	0	0	0	0
k__Bacteria; p__Bacteroidetes; c__Bacteroidia; o__Bacteroidales; f__[Paraprevotellaceae]; g__; s__	0	0	0	0	0	0	0	0	0	0	0	0	0	0	0	0	0	0	0	0	0	0	0	0	0	0	0	0	0	0	0	0	0	0	0	0	0	0	0	0	0	0	0	0	0	0	0	0	0
k__Bacteria	0	0	0	0	0	0	0	0	0	0	0	0	0	0	0	0	0	0	0	0	0	0	0	0	0	0	0	0	0	0	0	0	0	0	0	0	0	0	0	0	0	0	0	0	0	0	0	0	2
k__Bacteria	0	0	0	0	0	0	0	0	0	1	0	0	0	0	0	0	0	0	0	0	0	0	0	0	0	0	0	0	0	0	0	2	0	0	0	0	0	0	0	0	0	0	0	0	0	0	0	0	0
k__Bacteria; p__Bacteroidetes; c__Bacteroidia; o__Bacteroidales; f__Bacteroidaceae	0	0	0	0	0	0	0	0	2	0	0	0	0	1	0	0	0	10	0	0	0	0	0	0	0	0	0	0	0	0	0	0	0	0	49	0	0	0	0	0	0	0	0	0	0	0	0	0	0
k__Bacteria; p__Proteobacteria; c__Gammaproteobacteria; o__Enterobacteriales; f__Enterobacteriaceae; g__Shigella; s__sonnei	0	0	0	0	10	2	1	0	0	0	0	0	0	0	1	11	14	0	10	0	10	6	0	1	0	20	4	31	10	0	1	0	0	0	0	0	5	0	6	2	15	11	7	14	1	0	0	0	0
k__Bacteria; p__Proteobacteria; c__Gammaproteobacteria; o__Pasteurellales; f__Pasteurellaceae; g__Pasteurella; s__	0	0	0	0	0	0	0	0	0	0	0	0	0	0	0	2	0	0	0	0	0	0	1	0	0	0	0	0	0	0	0	0	0	1	0	0	0	0	0	0	0	0	0	0	0	0	0	0	0
k__Bacteria; p__Firmicutes; c__Clostridia; o__Clostridiales; f__Ruminococcaceae; g__Butyricicoccus; s__pullicaecorum	0	0	0	0	0	0	0	0	0	0	0	0	0	0	0	0	0	0	0	0	0	0	0	0	4	0	0	0	0	0	0	0	0	0	0	0	0	0	0	0	0	0	0	0	0	0	0	3	2
k__Bacteria; p__Firmicutes; c__Clostridia; o__Clostridiales; f__Lachnospiraceae	0	0	0	0	0	0	0	0	0	0	0	0	0	0	0	0	0	0	0	0	0	0	0	0	0	0	0	0	0	0	0	0	0	0	0	0	0	0	0	0	0	0	0	0	0	0	0	0	0
k__Bacteria; p__Firmicutes; c__Clostridia; o__Clostridiales; f__Lachnospiraceae; g__[Ruminococcus]; s__	0	3	2	31	15	2	0	1	1	1	5	496	3	4	0	0	8	17	5	5	4	3	11	18	22	0	37	0	9	0	108	0	3	2	38	1	12	4	1	0	2	0	13	37	48	0	22	14	8
k__Bacteria; p__Bacteroidetes; c__Bacteroidia; o__Bacteroidales; f__Bacteroidaceae; g__Bacteroides; s__	0	0	0	0	0	0	0	0	0	0	0	0	0	0	0	0	0	0	0	0	0	0	0	0	0	0	0	0	0	0	0	0	0	0	0	0	0	0	0	0	0	0	0	0	0	0	0	0	0
k__Bacteria; p__Fusobacteria; c__Fusobacteriia; o__Fusobacteriales; f__Fusobacteriaceae; g__; s__	0	0	0	0	0	0	0	0	0	0	0	0	0	0	0	0	0	0	0	0	0	0	0	0	2	0	0	0	0	0	0	0	0	0	0	0	0	0	0	0	0	0	0	0	0	0	0	0	0
k__Bacteria; p__Bacteroidetes; c__Bacteroidia; o__Bacteroidales; f__Bacteroidaceae; g__Bacteroides; s__	0	9	1	0	50	45	0	5	0	4	0	0	1	2	0	0	0	0	48	0	1	12	0	0	0	45	0	0	0	0	0	63	1	19	2	0	109	1	25	1	0	0	99	1	27	2	0	24	1
k__Bacteria; p__Firmicutes; c__Clostridia; o__Clostridiales; f__Lachnospiraceae	0	0	0	1	0	0	2	0	0	1	0	0	0	0	0	1	0	0	0	0	0	0	0	0	0	0	1	0	0	0	1	0	1	0	0	0	0	0	1	0	0	0	0	0	0	0	0	0	0
k__Bacteria; p__Bacteroidetes; c__Bacteroidia; o__Bacteroidales; f__Bacteroidaceae; g__Bacteroides; s__	0	0	0	0	0	0	0	0	0	0	0	0	0	0	0	0	0	0	0	0	0	0	45	0	28	0	0	0	0	0	0	0	0	0	0	0	0	0	0	0	0	0	0	0	0	0	0	0	0
k__Bacteria; p__Firmicutes; c__Bacilli; o__Lactobacillales; f__Streptococcaceae; g__Streptococcus; s__alactolyticus	0	0	0	0	0	0	0	0	0	0	0	0	0	0	0	0	0	0	0	0	0	0	0	0	0	0	0	0	0	0	0	0	0	0	0	0	0	0	0	0	0	0	0	0	0	0	0	0	0
k__Bacteria; p__Acidobacteria; c__Acidobacteriia; o__Acidobacteriales; f__Koribacteraceae; g__; s__	0	0	0	0	0	0	0	0	0	0	0	0	0	0	0	0	0	0	0	0	0	0	0	0	0	0	0	0	0	4	0	0	0	0	0	0	0	0	0	0	0	0	0	0	0	0	0	0	0
k__Bacteria; p__Bacteroidetes; c__Bacteroidia; o__Bacteroidales; f__Bacteroidaceae; g__Bacteroides; s__	0	0	0	0	0	0	0	0	0	0	7	0	2	0	0	0	0	0	0	0	0	0	12	0	0	0	0	0	0	0	0	0	0	0	0	0	0	0	0	0	0	0	0	0	0	0	0	0	0
k__Bacteria; p__Actinobacteria; c__Actinobacteria; o__Actinomycetales; f__Mycobacteriaceae; g__Mycobacterium	0	0	0	0	0	0	0	0	0	0	0	0	0	0	0	0	0	0	0	0	0	0	0	0	0	0	0	0	0	3	0	0	0	0	0	0	0	0	0	0	0	0	0	0	0	0	0	0	0
k__Bacteria; p__Bacteroidetes; c__Bacteroidia; o__Bacteroidales; f__Bacteroidaceae; g__Bacteroides; s__	24	2492	1	434	0	6	1346	4	1	1395	1008	1201	908	2	1	3	1	3	3	2314	3	1	636	6	0	1	0	1	0	1	1	4	0	5	3	128	0	2	6	3561	1	0	2	1	2	2	1682	3	0
k__Bacteria; p__Cyanobacteria; c__Chloroplast; o__Streptophyta; f__; g__; s__	0	0	0	1	0	0	0	0	0	0	0	0	0	0	0	0	0	0	0	0	0	0	0	0	0	0	0	0	0	1	0	0	0	0	0	0	0	0	0	0	0	0	0	0	0	0	0	0	0
k__Bacteria; p__Bacteroidetes; c__Cytophagia; o__Cytophagales; f__Cytophagaceae; g__Dyadobacter; s__	0	0	0	0	0	0	0	0	0	0	0	0	0	0	0	0	9	0	0	0	0	0	0	0	0	0	0	0	0	0	0	0	0	0	0	0	0	0	0	0	0	0	0	0	0	0	0	0	0
k__Bacteria; p__Firmicutes; c__Bacilli; o__Lactobacillales	0	0	0	0	0	0	0	0	0	0	0	0	0	0	0	0	0	0	0	0	0	0	0	0	0	0	0	0	0	2	0	0	0	0	0	0	0	0	0	0	0	0	0	0	0	0	0	0	0
k__Bacteria; p__Firmicutes; c__Clostridia; o__Clostridiales; f__Clostridiaceae; g__Clostridium; s__perfringens	17	0	0	32	2	1	649	0	1	0	1	2	0	1	23	0	0	1	11	0	0	2	0	0	210	81	252	0	1	3	44	2	1	0	38	17	44	1	2315	0	5	101	0	1	247	4	0	171	61
k__Bacteria; p__Firmicutes; c__Clostridia; o__Clostridiales; f__Lachnospiraceae	0	0	0	0	7	2	0	0	0	0	1	0	1	0	7	0	2	1	0	0	1	2	0	0	0	4	0	0	5	0	4	6	1	13	1	0	3	0	2	1	0	0	3	0	4	0	0	0	0
k__Bacteria; p__Proteobacteria; c__Gammaproteobacteria; o__Enterobacteriales; f__Enterobacteriaceae; g__Proteus; s__	1	0	0	0	0	0	0	0	0	0	0	0	0	0	0	0	0	0	0	0	0	1	1	0	0	0	0	0	0	0	0	0	0	0	0	0	2	0	0	0	25	0	0	0	0	0	0	0	0
k__Bacteria; p__Planctomycetes; c__Planctomycetia; o__Gemmatales; f__Gemmataceae; g__; s__	0	0	0	0	0	0	0	0	0	0	0	0	0	0	0	0	0	0	0	0	0	0	0	0	0	0	0	0	0	3	0	0	0	0	0	0	0	0	0	0	0	0	0	0	0	0	0	0	0
k__Bacteria; p__Firmicutes; c__Clostridia; o__Clostridiales; f__Lachnospiraceae	0	0	0	0	0	0	0	0	0	0	0	0	0	0	0	0	0	0	0	0	0	0	0	0	0	0	0	0	0	0	0	0	0	0	0	0	0	0	0	0	0	0	0	0	0	0	0	0	3
k__Bacteria; p__Firmicutes; c__Erysipelotrichi; o__Erysipelotrichales; f__Erysipelotrichaceae	0	16	3	0	53	2	0	12	17	11	0	28	0	30	14	3	63	40	73	5	3	12	0	68	2	11	20	63	184	0	74	25	18	56	4	0	22	14	1	0	18	201	51	0	27	1	11	76	0
k__Bacteria; p__Firmicutes; c__Clostridia; o__Clostridiales; f__Ruminococcaceae; g__Oscillospira; s__	0	0	0	0	0	0	0	0	0	0	0	0	0	0	0	0	0	0	0	0	0	0	0	0	0	0	0	0	0	0	0	0	0	0	0	0	0	0	0	0	0	0	0	0	0	0	0	0	28
k__Bacteria; p__Fusobacteria; c__Fusobacteriia; o__Fusobacteriales; f__Fusobacteriaceae; g__; s__	0	0	0	0	0	0	0	0	0	0	0	0	0	0	0	0	0	0	0	0	0	0	0	0	0	0	0	0	0	0	0	0	0	0	0	0	0	0	0	0	0	0	0	0	0	0	0	0	0
k__Bacteria; p__Firmicutes; c__Clostridia; o__Clostridiales; f__Ruminococcaceae; g__Faecalibacterium	0	0	0	0	0	1	0	0	1	0	2	0	0	0	0	0	0	1	0	0	0	0	0	0	0	0	0	0	0	0	0	0	0	0	0	0	0	0	0	0	0	0	0	0	0	0	0	0	0
k__Bacteria; p__Bacteroidetes; c__Bacteroidia; o__Bacteroidales; f__Bacteroidaceae; g__Bacteroides	0	0	3	1	0	0	0	0	27	2	0	0	0	5	0	0	0	14	0	0	0	2	1	0	0	0	0	0	0	0	0	0	29	2	4	0	0	16	0	0	0	0	0	0	0	0	0	0	1
k__Bacteria; p__Firmicutes; c__Clostridia; o__Clostridiales; f__Lachnospiraceae; g__[Ruminococcus]	44	2	5	19	25	2	0	2	0	0	7	122	48	5	1	0	40	220	0	107	3	1	19	11	319	0	55	2	10	0	96	0	0	5	29	0	15	13	0	0	2	0	20	8	45	0	23	199	101
k__Bacteria; p__Firmicutes; c__Clostridia; o__Clostridiales; f__Lachnospiraceae	0	0	0	0	0	0	0	0	0	0	0	0	0	0	0	0	0	0	0	0	0	0	3	0	0	0	0	0	0	0	0	0	0	0	0	0	0	0	0	0	0	0	0	1	0	0	0	4	1
k__Bacteria; p__Proteobacteria; c__Gammaproteobacteria; o__Pseudomonadales; f__Moraxellaceae; g__Psychrobacter; s__	0	0	0	3	0	0	0	0	0	0	0	0	0	0	0	0	0	0	0	0	0	0	0	0	0	0	0	0	0	0	22	0	0	0	0	0	0	0	0	0	0	0	0	0	0	0	0	0	0
k__Bacteria; p__Proteobacteria; c__Alphaproteobacteria; o__Sphingomonadales; f__Sphingomonadaceae; g__Kaistobacter; s__	0	0	0	0	0	0	0	0	0	0	0	0	0	0	0	0	0	0	0	0	0	0	0	0	0	0	0	0	0	20	0	0	0	0	0	0	0	0	0	0	0	0	0	0	0	0	0	0	0
k__Bacteria; p__Bacteroidetes; c__Bacteroidia; o__Bacteroidales; f__Bacteroidaceae; g__Bacteroides; s__eggerthii	0	0	0	0	0	0	0	0	0	0	0	0	0	0	0	0	0	0	0	0	0	0	0	0	0	0	0	0	0	0	0	2	0	0	0	0	0	0	0	0	0	0	0	0	0	0	0	0	0
k__Bacteria; p__Firmicutes; c__Bacilli; o__Lactobacillales; f__Streptococcaceae; g__Streptococcus	0	0	0	0	0	0	0	0	0	0	0	0	0	0	0	0	0	0	0	0	0	0	0	0	0	0	0	0	0	0	0	0	0	0	0	0	0	0	0	0	0	0	0	0	0	0	0	0	0
k__Bacteria	0	0	0	0	0	0	0	0	0	0	0	0	0	0	0	0	0	0	0	0	0	0	0	0	0	0	0	0	0	0	0	0	0	0	0	0	0	0	0	0	0	0	0	0	0	0	0	0	0
k__Bacteria; p__Bacteroidetes; c__Bacteroidia; o__Bacteroidales; f__S24-7; g__; s__	0	0	0	0	0	0	0	0	0	0	0	0	0	0	0	0	0	0	0	0	0	0	42	0	3	0	0	0	1	0	0	0	0	0	0	0	0	0	0	0	0	0	0	0	0	0	0	0	0
k__Bacteria; p__Proteobacteria; c__Gammaproteobacteria; o__Enterobacteriales; f__Enterobacteriaceae	0	0	0	0	4	0	0	0	0	0	0	0	0	0	1	5	6	0	7	0	2	3	0	2	0	7	1	17	3	2	0	1	0	0	0	0	1	0	3	0	8	22	3	15	5	0	0	0	0
k__Bacteria; p__Firmicutes; c__Clostridia; o__Clostridiales; f__Lachnospiraceae; g__; s__	0	33	0	0	0	0	0	72	0	2	0	0	0	0	55	0	0	100	0	0	0	0	0	0	0	0	0	0	0	2	0	0	0	0	0	0	0	0	0	0	0	280	178	1	0	1	0	0	0
k__Bacteria; p__Firmicutes; c__Bacilli; o__Lactobacillales; f__Streptococcaceae; g__Streptococcus; s__	0	1	0	0	9	0	1	0	0	1	0	0	0	0	3	2	0	0	0	0	0	0	1	0	0	1	0	0	10	3	13	0	0	0	0	0	0	0	0	34	14	0	5	0	0	0	0	0	1
k__Bacteria; p__Fusobacteria; c__Fusobacteriia; o__Fusobacteriales; f__Fusobacteriaceae; g__; s__	0	0	0	0	0	0	0	0	0	0	0	0	0	1	0	0	0	0	0	0	0	0	0	0	0	0	0	0	0	0	0	0	0	0	0	0	0	0	0	0	0	0	0	0	0	0	0	0	0
k__Bacteria; p__Firmicutes	0	0	0	0	0	0	0	0	0	0	0	0	0	0	0	0	0	0	0	0	0	0	0	0	0	0	0	0	0	0	0	0	0	0	0	0	0	0	0	0	0	0	0	0	0	0	0	0	0
k__Bacteria; p__Firmicutes; c__Bacilli; o__Lactobacillales; f__Streptococcaceae; g__Streptococcus; s__agalactiae	0	0	0	0	0	0	0	0	0	0	0	0	0	0	0	2	0	0	0	0	0	0	0	0	0	0	0	0	0	0	0	0	0	0	0	0	0	0	0	0	0	0	0	0	0	0	0	0	8
k__Bacteria; p__Firmicutes; c__Clostridia; o__Clostridiales; f__Lachnospiraceae; g__Clostridium; s__colinum	0	0	0	0	0	1	2	1	0	0	0	0	58	0	179	0	39	0	0	0	0	1	0	0	1	0	1	0	0	29	0	0	0	0	0	0	0	0	22	0	0	0	1	0	0	0	0	6	2
k__Bacteria; p__Proteobacteria; c__Deltaproteobacteria; o__Desulfovibrionales; f__Desulfovibrionaceae; g__Bilophila; s__	1	0	0	0	0	0	0	0	0	0	0	0	0	0	0	0	0	0	0	0	0	0	0	0	0	0	0	0	0	0	0	1	0	0	0	0	0	0	0	1	0	0	0	0	0	0	0	0	103
k__Bacteria; p__Proteobacteria; c__Betaproteobacteria; o__Burkholderiales	1	1	0	2	0	0	2	0	0	0	1	0	0	0	0	0	0	0	0	2	0	0	0	1	0	0	1	0	0	0	0	0	0	0	0	0	0	0	0	0	0	0	0	0	0	0	0	0	0
k__Bacteria; p__Bacteroidetes; c__Bacteroidia; o__Bacteroidales; f__Bacteroidaceae; g__Bacteroides	0	0	1	0	0	6	0	0	0	0	0	0	0	0	0	0	0	0	0	0	0	0	0	0	0	0	0	0	0	0	0	12	2	0	0	0	0	15	0	0	0	0	0	0	0	4	0	0	0
k__Bacteria; p__Firmicutes; c__Clostridia; o__Clostridiales; f__Lachnospiraceae	0	0	0	0	0	0	0	0	0	0	1	0	0	1	0	0	0	0	0	0	0	0	1	0	0	0	0	0	0	0	0	0	1	0	0	0	0	0	0	0	1	0	0	0	0	0	0	0	1
k__Bacteria; p__Firmicutes; c__Erysipelotrichi; o__Erysipelotrichales; f__Erysipelotrichaceae	9	1	14	1	143	176	0	0	32	0	114	205	0	62	87	0	235	1009	0	0	0	449	3	0	15	0	0	0	0	0	0	0	88	5	0	0	0	6	0	1	0	88	44	0	30	29	0	56	3
k__Bacteria; p__Bacteroidetes; c__Flavobacteriia; o__Flavobacteriales; f__Flavobacteriaceae; g__Flavobacterium	0	0	0	0	0	0	0	0	0	0	0	0	0	0	0	0	0	0	0	0	0	0	0	0	0	0	0	0	0	4	0	0	0	0	0	0	0	0	0	0	0	0	0	0	0	0	0	0	0
k__Bacteria; p__Firmicutes; c__Clostridia; o__Clostridiales	0	0	0	0	0	0	0	0	0	0	0	0	0	0	0	0	0	0	0	0	0	0	0	0	0	0	0	0	0	0	0	0	0	0	0	0	0	0	0	0	0	0	0	0	0	0	0	0	0
k__Bacteria; p__Bacteroidetes; c__Cytophagia; o__Cytophagales; f__Cytophagaceae; g__Hymenobacter; s__	0	0	0	0	0	0	0	0	0	0	0	0	0	0	0	0	4	0	0	0	0	0	0	0	0	0	0	0	0	0	0	0	0	0	0	0	0	0	0	0	0	0	0	0	0	0	0	0	0
k__Bacteria; p__Firmicutes; c__Bacilli; o__Lactobacillales; f__Streptococcaceae; g__Streptococcus	0	0	0	0	0	0	0	0	0	2	0	0	0	0	0	0	0	0	0	0	0	0	0	0	0	0	0	0	0	0	0	0	0	0	0	0	0	0	0	0	0	0	0	0	0	0	0	0	0
k__Bacteria; p__Bacteroidetes; c__Bacteroidia; o__Bacteroidales; f__Bacteroidaceae; g__Bacteroides; s__	5	668	8	3	805	1328	1	47	2	409	0	0	55	235	1	0	0	8	7401	2	9	294	4	6	1	1762	65	0	0	3	0	843	224	579	112	59	2404	249	994	1	3	6	2909	4	321	139	1	1203	115
k__Bacteria	0	0	0	0	0	0	0	0	0	0	0	0	0	0	0	0	0	0	0	0	0	0	0	0	0	0	0	0	0	2	0	0	0	0	0	0	0	0	0	0	0	0	0	0	0	0	0	0	0
k__Bacteria; p__Firmicutes	0	0	0	8	0	0	0	0	0	0	0	0	0	0	0	0	0	0	0	0	1	0	0	0	0	0	0	0	0	0	0	9	0	0	0	0	0	0	0	0	0	0	0	0	1	0	0	0	0
k__Bacteria; p__Actinobacteria; c__Actinobacteria; o__Actinomycetales; f__Corynebacteriaceae; g__Corynebacterium; s__	0	0	0	0	0	0	0	0	0	0	0	0	0	0	0	0	0	0	0	0	0	0	0	0	0	0	0	0	0	0	0	0	0	0	0	0	0	0	0	0	0	1	0	0	1	0	0	0	1
k__Bacteria; p__Proteobacteria; c__Gammaproteobacteria; o__Enterobacteriales; f__Enterobacteriaceae; g__Shigella; s__sonnei	0	0	0	0	0	0	0	0	0	0	0	0	0	0	0	0	0	0	0	0	0	0	0	0	0	0	0	0	0	0	0	0	0	0	0	0	0	0	0	0	0	0	0	0	2	0	0	0	0
k__Bacteria; p__Actinobacteria; c__Coriobacteriia; o__Coriobacteriales; f__Coriobacteriaceae; g__Slackia; s__	5	0	0	0	0	1	0	0	0	0	0	0	0	2	0	0	0	40	0	0	0	0	0	0	0	0	0	0	0	0	0	20	0	0	0	0	0	4	0	0	0	0	0	0	7	0	0	0	0
k__Bacteria; p__Bacteroidetes; c__Bacteroidia; o__Bacteroidales	0	0	0	0	0	0	0	0	0	0	0	0	0	0	0	0	0	2	0	0	0	0	0	0	0	0	0	0	0	0	0	0	0	0	0	0	0	0	0	0	0	0	0	0	0	0	0	0	0
k__Bacteria; p__Firmicutes; c__Clostridia; o__Clostridiales; f__Clostridiaceae; g__Clostridium	0	0	0	0	0	0	0	0	0	0	0	0	0	0	0	0	0	0	0	0	0	0	0	0	0	0	0	0	0	0	0	0	0	0	0	0	0	0	0	0	0	0	0	0	0	0	0	0	0
k__Bacteria; p__Firmicutes; c__Bacilli; o__Turicibacterales; f__Turicibacteraceae; g__Turicibacter; s__	1794	0	3	174	8	0	0	0	0	1	0	19	0	0	0	0	0	100	1	0	356	6	0	0	0	0	0	0	0	0	2	1	1	0	0	1	8	0	0	0	0	0	1	0	7	0	5	0	0
k__Bacteria	0	0	0	0	0	0	0	0	0	0	0	0	0	0	0	0	0	0	0	0	0	0	0	0	0	0	0	0	0	0	0	0	2	0	0	0	0	0	0	0	0	0	0	0	0	0	0	0	0
k__Bacteria; p__Bacteroidetes; c__Flavobacteriia; o__Flavobacteriales; f__Flavobacteriaceae; g__Flavobacterium; s__gelidilacus	0	0	0	2	0	0	0	0	0	0	0	0	0	0	0	0	0	0	0	0	0	0	0	0	0	0	0	0	0	0	0	0	0	0	0	0	0	0	0	0	0	0	0	0	0	0	0	0	0
k__Bacteria	0	0	0	1	0	0	0	0	0	2	0	0	0	2	0	0	0	2	0	1	0	1	0	0	1	0	0	0	0	1	0	0	13	0	3	1	0	1	0	0	0	0	0	0	0	0	0	0	1
k__Bacteria; p__Bacteroidetes; c__Flavobacteriia; o__Flavobacteriales; f__Flavobacteriaceae; g__Flavobacterium; s__	0	0	0	0	0	0	0	0	0	0	0	0	0	0	0	0	0	0	0	0	0	0	0	0	0	0	0	0	0	0	0	0	0	0	0	0	0	0	0	0	0	0	0	0	0	0	0	0	0
k__Bacteria	0	0	3	2	0	7	0	0	5	5	3	0	4	8	0	0	0	0	0	0	0	13	0	0	0	0	0	0	0	0	0	0	29	3	0	0	0	1	0	0	0	0	0	0	0	0	0	0	0
k__Bacteria; p__Fusobacteria; c__Fusobacteriia; o__Fusobacteriales; f__Fusobacteriaceae	337	4903	1549	404	593	892	3009	1	1345	1971	3894	8	3215	2793	8	14	5	2176	1158	4094	4018	5244	1118	1103	5351	8	6318	13	903	1827	3120	24	394	4600	5623	2818	14	1930	15	3814	11	11	11	4	365	4152	3572	14	124
k__Bacteria; p__Verrucomicrobia; c__[Spartobacteria]; o__[Chthoniobacterales]; f__[Chthoniobacteraceae]; g__DA101; s__	0	0	0	0	0	0	0	0	0	0	0	0	0	0	0	0	0	0	0	0	0	0	0	0	0	0	0	0	0	2	0	0	0	0	0	0	0	0	0	0	0	0	0	0	0	0	0	0	0
k__Bacteria; p__Fusobacteria; c__Fusobacteriia; o__Fusobacteriales; f__Fusobacteriaceae	0	0	0	0	0	0	0	0	0	0	0	0	1	0	0	0	0	0	0	0	0	0	0	0	2	0	0	0	0	0	0	0	0	0	0	0	0	0	0	0	0	0	0	0	0	0	0	0	0
k__Bacteria; p__Bacteroidetes; c__Flavobacteriia; o__Flavobacteriales; f__[Weeksellaceae]; g__; s__	0	0	0	0	0	1	0	0	0	0	0	0	0	0	2	0	1	0	0	0	0	0	0	0	0	0	0	0	0	0	0	0	0	0	0	0	0	0	0	1	0	1	0	0	0	0	0	0	0
k__Bacteria; p__Firmicutes; c__Clostridia; o__Clostridiales; f__Clostridiaceae; g__Clostridium; s__neonatale	8	14	0	11	0	127	52	0	0	0	0	0	0	0	16	0	2	0	12	1	1	0	0	1	0	310	0	91	2	0	0	0	0	0	1	2	0	0	3	71	0	341	0	1	0	0	0	0	0
k__Bacteria; p__Firmicutes; c__Clostridia; o__Clostridiales; f__Ruminococcaceae	0	0	0	0	0	0	0	0	0	0	0	0	0	0	0	0	0	4	0	0	0	0	0	0	0	0	0	0	0	0	0	0	0	0	0	0	0	0	0	0	0	0	0	0	0	0	0	0	0
k__Bacteria; p__Firmicutes; c__Clostridia; o__Clostridiales; f__Veillonellaceae; g__Megasphaera; s__	0	0	0	0	0	0	1	0	1	0	0	1	0	0	0	1	2	0	1	0	0	0	0	0	0	0	1	0	0	0	0	0	0	0	0	0	0	0	0	0	0	0	0	1	1	0	0	0	0
k__Bacteria; p__Firmicutes; c__Clostridia; o__Clostridiales; f__Peptostreptococcaceae	0	0	0	0	0	0	0	0	0	0	0	0	0	0	0	0	0	0	0	0	0	0	0	0	0	0	0	0	0	0	0	0	0	0	0	0	0	0	0	0	0	0	0	0	1	0	0	0	0
k__Bacteria; p__Firmicutes	0	0	0	0	0	0	0	0	0	0	0	0	0	0	0	0	0	0	0	0	0	0	0	0	0	0	0	0	0	0	0	0	0	0	0	0	0	0	0	0	0	0	0	0	0	0	0	0	0
k__Bacteria; p__Bacteroidetes; c__Bacteroidia; o__Bacteroidales; f__Bacteroidaceae; g__Bacteroides; s__	0	0	0	0	0	0	0	0	0	0	0	0	0	0	0	0	0	0	0	0	0	0	0	0	0	0	0	0	0	0	0	0	0	0	0	0	0	0	0	0	0	0	0	0	0	0	0	0	0
k__Bacteria	1	0	0	0	0	0	0	0	0	0	0	0	0	0	0	0	0	0	0	0	0	0	0	0	0	0	0	0	0	0	0	0	0	0	0	0	0	0	0	0	0	0	0	0	0	0	0	0	0
k__Bacteria; p__Bacteroidetes; c__Bacteroidia; o__Bacteroidales; f__Porphyromonadaceae; g__Porphyromonas; s__	0	0	0	0	0	0	0	0	1	0	0	0	1	0	0	2	0	0	0	0	1	0	1	0	0	0	0	0	0	0	0	0	0	0	1	0	3	1	0	0	0	0	0	0	0	0	0	0	1
k__Bacteria; p__Proteobacteria; c__Deltaproteobacteria; o__Desulfovibrionales; f__Desulfovibrionaceae; g__; s__	0	0	0	0	0	0	0	0	0	0	0	0	0	0	0	0	0	0	0	0	0	0	0	0	0	0	0	0	0	0	0	0	0	0	0	0	0	0	0	0	0	0	0	0	0	0	0	0	0
k__Bacteria; p__Proteobacteria; c__Gammaproteobacteria; o__Enterobacteriales; f__Enterobacteriaceae	0	0	0	0	0	0	0	3	0	0	0	0	0	0	0	0	0	0	0	0	0	0	0	0	0	0	0	0	0	0	0	0	0	0	0	0	0	0	0	0	0	0	0	0	0	0	0	0	0
k__Bacteria; p__Proteobacteria; c__Betaproteobacteria; o__Burkholderiales; f__Comamonadaceae	0	0	0	1	0	0	0	0	0	0	0	0	0	0	0	0	0	0	0	0	0	0	0	0	0	0	0	0	0	0	29	0	0	0	0	0	0	0	0	0	0	0	0	0	0	0	0	0	0
k__Bacteria; p__Bacteroidetes; c__Bacteroidia; o__Bacteroidales; f__Bacteroidaceae; g__Bacteroides	0	0	0	0	0	0	0	0	0	0	0	0	0	0	0	0	0	0	0	0	0	0	0	0	0	0	0	0	0	0	0	0	0	0	0	0	0	0	0	0	0	0	0	0	0	0	0	0	0
k__Bacteria; p__Firmicutes; c__Clostridia; o__Clostridiales; f__Clostridiaceae; g__Clostridium; s__hiranonis	243	598	481	213	4	592	524	646	447	203	2838	3832	1975	1641	5	8	16	2583	7	970	593	165	311	3	415	3	3	0	2	1509	1	9	1391	703	700	775	1746	1105	2	1427	6	5	0	4	2708	4	1246	6	479
k__Bacteria; p__Firmicutes; c__Bacilli; o__Lactobacillales; f__Lactobacillaceae; g__Lactobacillus	0	0	0	0	0	0	0	0	0	0	1	0	0	2	0	0	0	0	0	0	2	1	0	0	1	0	0	1	2	2406	2	0	0	0	1	4	2	1	0	0	1	1	1	947	0	0	2	0	0
k__Bacteria; p__Bacteroidetes; c__Bacteroidia; o__Bacteroidales; f__Prevotellaceae; g__Prevotella; s__copri	0	0	1	0	0	0	0	0	0	0	0	0	0	1	0	0	0	0	0	0	0	0	8	0	0	0	0	0	0	0	0	0	0	0	0	0	0	1	0	0	0	0	0	0	0	0	0	0	5
k__Bacteria; p__Firmicutes; c__Bacilli; o__Bacillales; f__Paenibacillaceae; g__Brevibacillus; s__	0	0	0	0	0	0	0	0	0	0	0	0	0	0	0	2	0	0	0	0	0	0	0	0	0	0	0	0	0	0	0	0	0	0	0	0	0	0	0	0	0	0	0	0	0	0	0	0	0
k__Bacteria; p__Firmicutes; c__Erysipelotrichi; o__Erysipelotrichales; f__Erysipelotrichaceae; g__[Eubacterium]; s__dolichum	0	1	0	1	7	0	0	0	0	0	0	0	0	0	34	0	0	0	4	0	0	0	0	1	0	0	3	16	66	0	5	0	0	0	0	0	0	0	1	0	4	0	0	0	0	0	0	0	0
k__Bacteria; p__Proteobacteria; c__Epsilonproteobacteria; o__Campylobacterales; f__Helicobacteraceae	1	492	287	244	47	0	0	0	0	31	1	258	619	0	0	1	3	73	0	85	0	1	12	0	0	0	0	0	0	0	26	2	28	0	1	1	0	0	0	0	0	1	4	2	14	9	6	1	0
k__Bacteria; p__Bacteroidetes; c__Bacteroidia; o__Bacteroidales; f__Bacteroidaceae; g__Bacteroides; s__	0	0	0	0	0	0	0	0	0	0	0	0	0	1	0	0	0	0	1	0	0	0	0	0	4	0	0	0	0	0	0	0	0	0	0	0	0	0	0	0	0	0	1	0	0	0	0	0	1
k__Bacteria; p__Firmicutes; c__Clostridia; o__Clostridiales; f__Lachnospiraceae	0	4	0	0	0	1	0	0	0	0	0	0	0	0	0	0	0	0	0	0	0	0	5	44	0	0	0	0	0	0	0	0	0	0	0	0	0	1	0	0	165	0	0	0	1	1	0	2	29
k__Bacteria; p__Bacteroidetes; c__Bacteroidia; o__Bacteroidales; f__Bacteroidaceae; g__Bacteroides; s__	0	0	0	0	0	0	0	0	0	0	0	0	0	0	0	0	0	0	0	0	0	0	0	0	0	0	0	0	0	0	0	0	0	0	0	0	0	0	0	0	0	0	0	49	0	0	0	0	0
k__Bacteria; p__Firmicutes; c__Clostridia; o__Clostridiales	1	0	0	2	0	0	0	0	0	0	0	0	0	0	0	0	1	0	0	0	0	0	0	0	0	0	5	0	0	0	0	0	0	0	0	0	0	0	0	0	0	0	0	0	2	0	0	1	0
k__Bacteria	0	0	0	0	0	0	0	0	0	0	0	0	0	0	0	0	0	0	0	0	0	0	0	0	0	0	0	0	0	0	0	0	0	0	0	0	0	0	2	0	0	0	0	0	0	0	0	0	0
k__Bacteria; p__Firmicutes; c__Erysipelotrichi; o__Erysipelotrichales; f__Erysipelotrichaceae; g__Coprobacillus; s__	0	0	0	0	0	0	0	0	0	0	0	0	0	0	0	0	0	0	0	0	0	0	0	0	0	0	0	0	0	0	0	0	0	0	0	0	0	0	0	0	0	0	0	0	0	0	0	0	0
k__Bacteria; p__Firmicutes; c__Clostridia; o__Clostridiales; f__Peptococcaceae; g__Peptococcus; s__	0	0	0	0	0	0	0	0	0	0	0	0	0	0	0	0	0	0	0	0	0	0	0	2	0	0	0	0	0	0	0	0	0	0	1	0	0	0	0	0	0	0	0	0	0	0	0	0	0
k__Bacteria; p__Bacteroidetes; c__Bacteroidia; o__Bacteroidales; f__Prevotellaceae; g__Prevotella; s__copri	10	4	1633	149	2	0	2	0	0	0	510	1	533	811	4	1	1	3	3	6	3	5	3175	4	1	1	0	0	3	33	0	3	337	6	4	39	1	1119	3	0	0	1	3	1	0	0	4	3	2653
k__Bacteria; p__Firmicutes; c__Clostridia; o__Clostridiales; f__Clostridiaceae; g__Candidatus Arthromitus; s__	0	0	0	0	0	0	0	0	0	0	0	0	0	0	8	0	0	0	0	0	0	0	0	0	0	0	0	0	0	0	0	0	1	0	0	1	0	0	19	0	0	0	6	0	0	2	0	0	0
k__Bacteria	0	0	0	0	0	0	0	0	0	0	0	0	0	0	0	0	0	0	0	0	0	0	0	0	0	0	0	0	0	0	0	2	0	0	0	0	0	0	0	0	0	0	0	0	0	0	0	0	0
k__Bacteria; p__Firmicutes; c__Clostridia; o__Clostridiales; f__Peptostreptococcaceae	0	0	0	0	0	0	0	0	0	0	0	0	0	0	0	0	0	0	0	0	0	0	0	0	0	0	0	0	0	0	0	0	0	0	0	0	0	0	0	0	0	0	0	0	0	0	0	0	0
k__Bacteria; p__Bacteroidetes; c__Bacteroidia; o__Bacteroidales; f__Bacteroidaceae; g__Bacteroides; s__	6	487	644	4	1210	2640	1	1559	3	167	4	6	237	921	2271	8	1761	11	930	45	933	1150	2	1	1247	2166	113	5	3619	7	2585	3208	486	1093	1245	8	3424	227	1905	3	1	4	850	1	994	325	7	476	207
k__Bacteria; p__Chloroflexi; c__Ellin6529; o__; f__; g__; s__	0	0	0	0	0	0	0	0	0	0	0	0	0	0	0	0	0	0	0	0	0	0	0	0	0	0	0	0	0	2	0	0	0	0	0	0	0	0	0	0	0	0	0	0	0	0	0	0	0
k__Bacteria; p__Firmicutes; c__Clostridia; o__Clostridiales; f__Clostridiaceae	39	10	0	26	1	1	9	1	5	16	3	0	0	0	85	60	102	3	19	2	2	0	0	134	2	23	9	4	11	1	13	67	4	0	0	0	49	0	203	1	7	46	0	11	9	0	2	2	0
k__Bacteria; p__Firmicutes; c__Clostridia; o__Clostridiales; f__Lachnospiraceae	0	3	0	0	4	0	0	0	0	1	5	1	1	4	7	1	11	5	1	5	2	0	0	7	0	0	1	28	15	0	4	2	3	1	0	1	0	0	3	2	13	23	5	6	0	0	3	0	0
k__Bacteria; p__Bacteroidetes; c__Bacteroidia; o__Bacteroidales; f__Bacteroidaceae; g__Bacteroides	0	0	0	0	0	0	0	0	0	0	0	0	0	5	0	0	0	0	0	0	0	0	0	0	0	0	0	0	0	0	0	0	3	0	0	0	0	6	0	0	0	0	0	0	0	0	0	0	0
k__Bacteria; p__Firmicutes; c__Clostridia; o__Clostridiales; f__Ruminococcaceae; g__Oscillospira; s__	0	0	0	0	0	0	0	0	0	0	0	0	0	0	0	0	0	0	0	0	0	1	2	0	0	0	0	0	0	0	0	0	0	0	0	0	0	1	0	0	0	0	0	0	0	0	0	0	0
k__Bacteria; p__Proteobacteria	0	0	0	0	0	0	0	0	0	0	0	0	0	0	0	0	0	0	0	0	0	0	0	0	0	0	0	0	0	0	0	0	0	1	0	0	1	0	0	0	0	0	1	0	1	0	0	0	0
k__Bacteria; p__Bacteroidetes; c__Bacteroidia; o__Bacteroidales; f__[Paraprevotellaceae]; g__; s__	0	0	0	0	0	0	0	0	0	0	0	0	0	0	0	0	0	0	0	0	0	0	0	0	0	0	0	0	0	0	0	0	0	0	0	0	0	0	0	0	0	0	0	0	0	0	0	0	0
k__Bacteria; p__Firmicutes; c__Clostridia; o__Clostridiales; f__Lachnospiraceae; g__Epulopiscium; s__	0	1	0	0	0	0	51	0	0	0	0	0	0	0	25	2	50	0	0	0	0	0	0	0	0	0	22	6	1	0	0	0	0	0	26	0	0	6	25	0	1	0	96	0	8	0	0	1	5
k__Bacteria; p__Proteobacteria; c__Gammaproteobacteria; o__Pasteurellales; f__Pasteurellaceae; g__; s__	0	0	0	0	0	0	0	0	0	1	0	0	0	0	0	0	0	0	0	0	0	0	0	0	0	0	0	0	0	0	0	0	0	0	0	0	0	0	0	0	0	0	0	0	0	0	0	0	0
k__Bacteria; p__Bacteroidetes; c__Bacteroidia; o__Bacteroidales; f__Bacteroidaceae; g__Bacteroides; s__	0	0	0	0	0	0	0	0	0	0	0	0	0	0	0	0	0	0	0	0	0	0	0	0	0	0	0	0	0	0	0	0	2	0	0	0	0	0	0	0	0	0	0	0	0	0	0	0	0
k__Bacteria; p__Firmicutes; c__Clostridia; o__Clostridiales; f__Clostridiaceae; g__Clostridium; s__neonatale	0	0	0	0	0	0	0	0	0	0	0	0	0	0	0	0	0	0	0	0	0	0	0	0	0	0	0	0	0	0	0	0	0	0	0	0	0	0	0	0	0	0	0	0	0	0	0	0	0
k__Bacteria	0	0	0	0	0	0	0	0	0	0	0	0	0	0	0	0	0	0	0	0	0	0	0	0	0	0	0	0	0	0	0	0	2	0	0	0	0	0	0	0	0	0	0	0	0	0	0	0	0
k__Bacteria; p__Proteobacteria; c__Alphaproteobacteria; o__Rhodospirillales; f__Rhodospirillaceae; g__; s__	0	0	3	0	0	0	0	0	0	0	0	2	0	0	0	0	0	0	1	0	0	0	0	0	0	0	0	0	0	6	0	0	1	0	0	0	0	0	0	0	0	0	0	0	0	0	0	0	1
k__Bacteria; p__Actinobacteria; c__Actinobacteria; o__Actinomycetales; f__Nocardiaceae; g__Rhodococcus; s__fascians	0	0	0	0	0	0	0	0	0	0	0	0	0	0	0	0	3	0	0	0	0	0	0	0	0	0	0	0	0	0	0	0	0	0	0	0	0	0	0	0	0	0	0	0	0	0	0	0	0
k__Bacteria; p__Firmicutes; c__Clostridia; o__Clostridiales	0	8	9	3	0	12	4	8	5	0	21	40	23	13	0	0	0	26	0	13	12	2	1	0	5	0	0	0	0	6	0	0	23	9	6	15	24	9	0	4	0	0	0	0	22	0	13	0	8
k__Bacteria; p__Proteobacteria; c__Gammaproteobacteria; o__Enterobacteriales; f__Enterobacteriaceae	0	7	0	0	0	1	0	59	0	0	1	0	1	0	0	578	0	0	0	0	0	0	0	0	0	0	0	0	0	0	0	13	0	0	0	0	0	1	1	0	0	0	0	0	0	0	0	9	0
k__Bacteria; p__Verrucomicrobia; c__[Spartobacteria]; o__[Chthoniobacterales]; f__[Chthoniobacteraceae]; g__DA101; s__	0	0	0	0	0	0	0	0	0	0	0	0	0	0	0	0	0	0	0	0	0	0	0	0	0	0	0	0	0	3	0	0	0	0	0	0	0	0	0	0	0	0	0	0	0	0	0	0	0
k__Bacteria; p__Bacteroidetes; c__Bacteroidia; o__Bacteroidales; f__Bacteroidaceae; g__Bacteroides; s__fragilis	4	0	1	1	5	2	0	0	0	1	0	0	1	0	1	0	0	1	0	1	0	4	1	2940	0	0	0	0	0	2	0	5	0	1	0	0	3	0	3	5	3951	2	0	1	0	2	1	0	0
k__Bacteria; p__Bacteroidetes; c__Bacteroidia; o__Bacteroidales; f__Bacteroidaceae; g__Bacteroides; s__coprophilus	0	0	0	0	0	0	0	0	0	0	0	0	0	0	0	0	0	0	0	1	0	0	0	0	0	0	0	0	0	0	0	0	0	0	0	0	0	0	0	0	0	0	0	0	0	0	0	0	0
k__Bacteria; p__Bacteroidetes; c__Bacteroidia; o__Bacteroidales; f__Prevotellaceae; g__Prevotella; s__copri	0	0	1	1	0	0	0	0	0	0	0	0	0	0	0	0	0	0	0	0	0	0	6	0	0	0	0	0	0	0	0	0	0	0	0	0	0	4	0	0	0	0	0	0	0	0	0	0	0
k__Bacteria; p__Firmicutes; c__Clostridia; o__Clostridiales; f__Ruminococcaceae; g__Oscillospira; s__	3	0	0	0	1	0	0	0	0	0	0	0	0	0	0	0	0	0	0	0	0	0	0	0	0	0	0	0	0	0	0	0	0	0	0	0	0	7	0	0	0	0	0	0	5	0	0	0	113
k__Bacteria	0	1	0	0	1	0	0	0	2	7	17	0	5	5	0	1	0	16	0	2	10	4	0	3	6	0	9	0	5	0	0	0	0	0	1	1	0	3	0	0	0	0	0	0	0	0	5	0	0
k__Bacteria; p__Bacteroidetes; c__Flavobacteriia; o__Flavobacteriales; f__Flavobacteriaceae; g__Flavobacterium	0	0	0	0	0	0	0	0	0	0	0	0	0	0	0	0	0	0	0	0	0	0	0	0	0	0	0	0	0	0	2	0	0	0	0	0	0	0	0	0	0	0	0	0	0	0	0	0	0
k__Bacteria; p__Firmicutes; c__Clostridia; o__Clostridiales; f__Lachnospiraceae; g__Blautia; s__	3	0	0	0	26	39	0	3	0	1	21	37	3	3	0	1	2	52	0	0	0	836	1	2	1	0	1	0	1	0	0	1	27	0	0	2	0	18	0	1	14	1	5	0	864	1	1	85	9
k__Bacteria; p__Firmicutes; c__Clostridia; o__Clostridiales; f__Ruminococcaceae; g__Ruminococcus; s__	0	10	0	0	0	3	0	12	0	2	5	0	0	0	7	0	4	9	4	0	0	2	0	0	4	0	0	0	10	16	0	3	3	3	12	0	12	5	0	6	19	0	21	9	2	0	2	16	0
k__Bacteria; p__Firmicutes	0	0	0	0	0	0	0	0	0	0	0	0	0	0	0	0	0	0	0	0	0	0	0	0	0	0	0	0	0	0	0	0	0	0	0	0	0	0	0	0	0	0	0	0	0	0	0	0	0
k__Bacteria; p__Firmicutes; c__Clostridia; o__Clostridiales; f__Ruminococcaceae	5	25	0	54	1	0	0	0	0	0	9	0	0	0	0	0	0	0	0	55	0	2	25	0	9	0	0	0	0	0	1	0	1	0	0	0	0	101	0	0	0	0	0	17	3	0	0	0	21
k__Bacteria	0	0	0	0	0	0	0	0	0	0	0	0	0	0	0	0	0	0	0	0	0	0	0	0	0	0	0	0	0	0	0	1	0	0	0	0	0	0	0	0	0	0	0	0	0	0	0	0	0
k__Bacteria	0	3	1	0	0	1	1	0	1	0	6	0	10	2	0	0	0	0	2	4	1	5	0	1	2	0	15	0	5	2	7	0	0	2	5	1	1	0	0	1	0	0	0	0	1	1	4	0	0
k__Bacteria; p__Firmicutes; c__Clostridia; o__Clostridiales	0	0	0	2	0	0	0	0	0	0	0	2	0	0	1	0	1	0	0	0	0	0	0	0	1	0	0	0	0	0	1	1	0	0	1	0	0	0	0	0	0	0	0	0	1	0	0	0	0
k__Bacteria; p__Proteobacteria; c__Epsilonproteobacteria; o__Campylobacterales; f__Helicobacteraceae; g__Helicobacter; s__	0	1	0	0	0	0	0	0	0	0	1	43	0	0	0	0	0	0	0	0	0	0	18	0	0	0	0	0	0	0	4	0	0	0	0	3	0	0	0	0	0	0	0	0	2	0	0	0	0
k__Bacteria; p__Proteobacteria; c__Epsilonproteobacteria; o__Campylobacterales; f__Helicobacteraceae	0	0	0	524	0	0	0	0	0	0	1	0	0	0	0	0	0	0	0	0	0	0	1	0	0	0	0	0	0	0	0	0	0	0	0	0	0	0	0	0	0	0	0	0	0	0	0	0	0
k__Bacteria; p__Firmicutes; c__Clostridia; o__Clostridiales; f__Peptostreptococcaceae; g__Peptostreptococcus; s__anaerobius	0	0	0	0	0	0	0	0	0	0	1	0	0	0	0	0	1	0	0	0	0	0	0	0	0	1	0	0	0	0	1	0	0	0	0	0	0	0	0	1	0	0	0	1	0	0	0	0	0
k__Bacteria	0	0	0	0	0	0	0	0	0	0	0	0	0	0	0	0	0	0	0	0	0	0	0	0	0	0	0	0	0	2	0	0	0	0	0	0	0	0	0	0	0	0	0	0	0	0	0	0	0
k__Bacteria; p__Firmicutes; c__Clostridia; o__Clostridiales; f__Ruminococcaceae; g__Butyricicoccus; s__pullicaecorum	7	37	0	11	8	15	0	0	21	0	12	4	3	11	0	1	1	3	0	19	0	13	9	18	0	0	0	0	0	0	0	109	1	9	0	12	13	8	0	0	2	0	6	146	43	6	0	2	10
k__Bacteria; p__Firmicutes; c__Clostridia; o__Clostridiales; f__Veillonellaceae; g__Megamonas; s__	0	5	1	1	0	0	2	0	1	5	0	0	0	1	0	0	0	0	0	2	0	0	1	0	0	0	0	0	0	0	0	3	3	5	2	6	0	1	0	0	0	0	0	0	0	2	7	0	0
k__Bacteria; p__Fusobacteria; c__Fusobacteriia; o__Fusobacteriales; f__Fusobacteriaceae; g__; s__	0	0	0	0	0	0	0	0	0	0	0	0	0	0	0	0	0	0	0	0	0	0	0	0	0	0	0	0	0	0	0	0	0	0	0	0	0	0	0	0	0	0	0	0	0	0	0	0	0
k__Bacteria; p__Bacteroidetes; c__Bacteroidia; o__Bacteroidales; f__[Odoribacteraceae]; g__Odoribacter; s__	0	0	1	0	0	0	0	0	0	0	0	0	0	0	0	0	0	0	0	0	0	0	0	0	0	0	0	0	0	0	0	1	0	0	0	0	0	0	0	0	0	0	0	0	0	0	0	0	0
k__Bacteria; p__Firmicutes; c__Bacilli; o__Lactobacillales; f__Streptococcaceae; g__Streptococcus; s__anginosus	0	0	0	0	0	0	0	0	0	0	0	0	1	0	0	0	0	0	0	0	0	0	0	0	0	0	0	0	0	0	0	0	0	0	1	0	0	0	0	0	0	0	0	0	0	0	0	0	7
k__Bacteria; p__Bacteroidetes; c__Bacteroidia; o__Bacteroidales; f__Bacteroidaceae; g__Bacteroides	0	0	2	0	3	1	0	0	0	0	0	0	0	0	2	0	1	0	0	0	0	1	0	0	0	0	0	0	4	0	0	3	0	0	0	0	0	0	0	0	0	0	1	0	2	0	0	0	0
k__Bacteria; p__Proteobacteria; c__Gammaproteobacteria; o__Enterobacteriales; f__Enterobacteriaceae	0	0	0	0	0	0	0	0	0	0	0	0	0	0	0	0	0	0	0	0	0	0	0	0	0	0	0	0	0	0	0	0	0	0	0	0	0	0	0	0	0	0	0	0	0	0	0	0	0
k__Bacteria	0	0	0	0	0	0	0	0	0	0	0	0	1	0	0	1	0	2	0	0	0	0	0	1	0	0	0	1	0	0	0	0	0	0	0	0	0	0	1	0	0	0	0	1	0	0	0	0	0
k__Bacteria; p__Firmicutes; c__Clostridia; o__Clostridiales	0	0	0	0	0	0	0	0	0	0	0	0	0	0	0	0	0	0	0	0	0	0	0	0	0	0	0	0	0	0	0	0	0	0	1	0	0	0	0	0	0	0	0	0	0	0	0	0	0
k__Bacteria; p__Firmicutes	0	0	0	0	0	0	0	0	0	0	0	0	0	0	0	0	2	0	0	0	0	0	0	0	0	0	0	0	0	0	0	0	0	0	0	0	0	0	0	0	0	0	0	0	0	0	0	0	0
k__Bacteria; p__Actinobacteria; c__Coriobacteriia; o__Coriobacteriales; f__Coriobacteriaceae; g__Collinsella; s__	0	0	0	0	0	0	0	0	0	0	0	0	0	1	0	0	0	0	0	0	0	0	0	2	0	0	0	0	0	11	0	0	0	0	0	0	1	0	0	0	0	1	0	1	0	0	0	0	0
k__Bacteria; p__Chloroflexi; c__Ellin6529; o__; f__; g__; s__	0	0	0	0	0	0	0	0	0	0	0	0	0	0	0	0	0	0	0	0	0	0	0	0	0	0	0	0	0	3	0	0	0	0	0	0	0	0	0	0	0	0	0	0	0	0	0	0	0
k__Bacteria; p__Bacteroidetes; c__Bacteroidia; o__Bacteroidales; f__Porphyromonadaceae; g__Parabacteroides; s__	0	0	0	0	0	0	0	0	0	0	0	0	0	309	0	0	0	0	0	1	0	0	1	527	78	0	0	0	0	0	0	0	0	0	0	0	0	0	0	0	0	0	0	0	26	0	0	0	207
k__Bacteria; p__Firmicutes; c__Clostridia; o__Clostridiales; f__Lachnospiraceae	0	0	0	0	0	0	0	0	0	0	0	1	1	0	0	0	0	4	0	0	0	0	1	0	2	0	0	0	0	0	0	0	0	0	0	0	0	2	0	0	0	0	0	0	0	0	0	0	0
k__Bacteria; p__Proteobacteria; c__Gammaproteobacteria; o__Enterobacteriales; f__Enterobacteriaceae	0	0	0	0	0	0	0	0	0	0	0	0	0	0	0	0	0	0	0	0	0	0	0	0	0	0	0	0	0	0	0	0	0	0	0	0	0	0	0	0	0	1	0	0	0	0	0	0	0
k__Bacteria; p__Firmicutes; c__Clostridia; o__Clostridiales; f__Lachnospiraceae	0	0	0	0	1	0	0	0	0	0	1	0	0	1	0	0	0	0	0	0	0	0	0	2	0	0	0	0	0	0	0	0	0	0	0	0	0	0	0	0	1	0	0	0	0	0	1	0	0
k__Bacteria; p__Firmicutes	0	0	0	0	0	0	0	0	0	0	0	0	0	0	0	0	0	0	0	0	0	0	0	0	0	0	0	0	0	0	0	0	0	0	0	0	0	0	0	0	0	0	0	0	0	0	0	0	0
k__Bacteria; p__Firmicutes; c__Clostridia; o__Clostridiales; f__Veillonellaceae; g__Megasphaera; s__	0	0	0	1	0	0	0	0	0	0	0	1	0	0	0	0	0	0	1	0	0	0	0	0	0	0	0	0	0	0	0	1	0	0	0	0	0	0	1	0	0	0	0	0	1	0	0	0	0
k__Bacteria; p__Fusobacteria; c__Fusobacteriia; o__Fusobacteriales; f__Fusobacteriaceae; g__; s__	0	0	0	0	0	0	0	0	0	1	0	0	0	0	0	0	0	0	0	0	1	0	0	0	0	0	0	0	0	0	0	0	0	0	1	0	0	0	0	0	0	0	0	0	0	0	0	0	0
k__Bacteria; p__Bacteroidetes; c__Bacteroidia; o__Bacteroidales; f__Bacteroidaceae; g__Bacteroides; s__	0	0	0	0	0	0	0	0	0	0	0	0	0	0	0	0	0	0	0	0	0	0	0	0	0	0	0	0	0	0	0	0	0	0	0	0	0	0	0	0	0	0	0	0	0	0	0	0	0
k__Bacteria	0	0	0	0	0	0	0	0	0	0	2	0	0	0	0	0	0	0	0	0	0	0	0	0	0	0	0	0	0	0	0	0	0	0	0	0	0	0	0	0	0	0	0	0	0	0	1	0	0
k__Bacteria; p__Firmicutes; c__Erysipelotrichi; o__Erysipelotrichales; f__Erysipelotrichaceae; g__Coprobacillus; s__	0	0	0	25	0	1	0	0	0	34	0	0	0	0	0	0	0	16	0	1	0	0	0	0	0	0	0	0	0	0	0	101	0	0	0	0	0	0	0	0	0	0	0	23	0	34	0	0	0
k__Bacteria; p__Firmicutes; c__Clostridia; o__Clostridiales; f__; g__; s__	0	0	0	0	0	0	0	0	0	0	0	7	0	0	0	0	0	0	0	1	0	0	0	0	0	0	0	0	0	0	0	0	0	0	0	2	0	0	0	0	0	0	0	0	0	0	0	0	0
k__Bacteria; p__Bacteroidetes; c__Bacteroidia; o__Bacteroidales; f__Bacteroidaceae; g__Bacteroides; s__	0	0	218	0	0	162	1	0	0	0	0	1	0	0	0	0	0	0	1	0	0	0	0	0	2	0	0	0	0	0	0	137	527	0	0	1	1	0	1	0	0	0	0	0	1	0	1	0	8
k__Bacteria	0	0	0	0	6	0	1	0	0	0	0	0	1	1	7	0	12	0	0	0	2	1	0	0	1	0	0	0	1	0	0	3	0	0	1	0	0	1	0	0	0	0	0	0	2	0	0	0	0
k__Bacteria; p__Firmicutes; c__Erysipelotrichi; o__Erysipelotrichales; f__Erysipelotrichaceae; g__Coprobacillus; s__	15	0	0	1	0	0	0	0	0	0	0	59	0	0	23	0	0	0	0	0	0	0	0	0	0	0	0	0	0	0	0	0	0	0	0	0	0	0	0	0	0	0	0	0	0	0	0	1	0
k__Bacteria; p__Planctomycetes; c__Planctomycetia; o__Gemmatales; f__Gemmataceae; g__Gemmata; s__	0	0	0	0	0	0	0	0	0	0	0	0	0	0	0	0	0	0	0	0	0	0	0	0	0	0	0	0	0	3	0	0	0	0	0	0	0	0	0	0	0	0	0	0	0	0	0	0	0
k__Bacteria; p__Firmicutes; c__Clostridia; o__Clostridiales; f__Clostridiaceae	0	0	0	0	0	0	0	0	0	0	0	0	0	0	0	0	0	1	0	0	0	0	0	0	0	1	0	0	0	0	0	0	0	0	0	0	0	0	0	0	0	0	0	0	0	0	0	1	0
k__Bacteria; p__Firmicutes; c__Bacilli	2	0	0	0	0	0	0	0	0	0	0	0	0	0	0	0	0	0	0	0	0	0	0	0	0	0	0	0	0	0	0	0	0	0	0	0	0	0	0	0	0	0	0	0	0	0	0	0	0
k__Bacteria; p__Proteobacteria; c__Gammaproteobacteria; o__Aeromonadales; f__Succinivibrionaceae	0	0	0	0	0	0	0	0	0	0	0	0	2	0	0	0	0	0	0	0	0	0	23	0	0	0	0	0	0	0	0	0	0	0	0	0	0	0	0	0	0	0	0	0	0	0	0	0	0
k__Bacteria	0	0	0	0	0	0	0	0	0	0	0	0	0	0	0	0	0	0	0	0	0	0	0	5	0	0	0	0	0	0	0	0	0	0	0	0	0	0	0	0	0	0	0	0	0	0	0	0	0
k__Bacteria; p__Fusobacteria; c__Fusobacteriia; o__Fusobacteriales; f__Fusobacteriaceae; g__Fusobacterium; s__	0	0	1	0	0	1	0	0	0	0	1	0	2	0	1	1	1	1	0	0	1	0	1	0	1	1	1	1	0	4	0	3	1	0	1	1	2	1	0	1	0	0	2	0	1	1	0	3	1
k__Bacteria; p__Firmicutes; c__Clostridia; o__Clostridiales; f__Ruminococcaceae	0	0	4	0	7	0	0	11	0	0	7	20	6	0	0	0	0	41	0	0	0	30	21	200	31	0	0	0	0	0	0	0	25	0	20	0	0	8	0	0	0	0	0	0	11	0	0	2	6
k__Bacteria; p__Firmicutes; c__Clostridia; o__Clostridiales; f__Ruminococcaceae	0	0	0	0	0	0	0	0	0	0	0	0	0	0	0	0	0	0	0	0	0	0	0	0	2	0	0	0	0	0	0	0	0	0	0	0	0	0	0	0	0	0	0	0	0	0	0	0	0
k__Bacteria	0	0	0	0	0	0	0	0	0	0	0	0	0	0	0	0	0	0	0	0	0	0	0	0	0	0	0	0	0	0	0	0	0	0	0	0	0	0	0	0	0	0	0	0	0	0	0	0	0
k__Bacteria; p__Firmicutes; c__Clostridia; o__Clostridiales; f__Lachnospiraceae; g__Blautia	37	75	24	22	169	5	14	14	55	138	499	483	256	135	484	649	650	653	2	88	155	89	23	261	119	1	147	1	294	2	50	296	1	13	63	48	1	213	0	2	121	0	28	3	63	1	73	42	68
k__Bacteria; p__Bacteroidetes; c__Bacteroidia; o__Bacteroidales; f__Porphyromonadaceae; g__Porphyromonas; s__endodontalis	0	0	0	0	0	0	0	0	0	0	0	2	1	1	0	0	0	0	0	0	0	0	0	0	0	0	0	0	1	1	1	0	0	1	0	1	0	0	0	2	1	0	0	0	0	1	0	0	0
k__Bacteria; p__Bacteroidetes; c__Bacteroidia; o__Bacteroidales; f__Bacteroidaceae; g__Bacteroides	0	0	0	0	0	0	0	0	0	0	0	0	0	0	0	0	0	0	0	0	0	0	0	0	0	0	0	0	0	0	0	0	0	0	0	0	0	0	0	0	0	0	0	0	0	0	0	0	0
k__Bacteria	0	0	0	0	0	0	0	0	0	0	2	1	0	0	0	0	0	0	0	0	0	0	0	0	0	0	0	0	0	0	0	0	1	0	1	0	0	0	0	0	0	0	0	0	0	0	0	0	0
k__Bacteria; p__Bacteroidetes; c__Bacteroidia; o__Bacteroidales; f__[Paraprevotellaceae]; g__[Prevotella]; s__	40	1	2	566	0	0	0	0	0	0	60	183	563	1	0	1	0	0	0	0	2	0	280	1	239	0	0	0	0	0	0	0	0	3	1	0	2	274	0	0	1	0	0	1	0	282	0	0	111
k__Bacteria	0	0	0	0	0	0	2	0	0	0	0	0	0	0	0	0	0	0	0	0	0	0	0	0	0	0	0	0	0	0	0	0	0	0	0	0	0	0	0	0	0	0	0	0	0	0	0	0	0
k__Bacteria; p__Firmicutes; c__Erysipelotrichi; o__Erysipelotrichales; f__Erysipelotrichaceae; g__[Eubacterium]; s__dolichum	0	5	3	0	13	1	0	6	1	15	1	5	4	11	19	0	35	36	15	1	0	9	2	39	10	0	38	11	0	0	37	13	6	2	2	15	15	1	93	0	78	0	21	0	8	0	10	46	0
k__Bacteria; p__Firmicutes; c__Bacilli; o__Lactobacillales; f__Aerococcaceae; g__Facklamia; s__	0	0	0	0	0	0	0	0	0	0	0	0	0	0	0	0	0	0	0	0	0	0	0	0	0	0	0	0	0	0	2	0	0	0	0	0	0	0	0	0	0	0	0	0	0	0	0	0	0
k__Bacteria; p__Firmicutes; c__Erysipelotrichi; o__Erysipelotrichales; f__Erysipelotrichaceae	0	0	0	0	0	0	0	0	0	0	0	0	0	0	0	0	0	0	0	0	0	0	0	0	0	0	0	0	0	0	0	0	0	0	0	0	0	0	0	0	0	0	0	0	0	0	0	0	3
k__Bacteria; p__Firmicutes	0	0	0	0	0	0	0	0	0	0	0	1	0	0	0	0	0	2	0	0	0	0	0	0	0	0	0	0	0	0	0	0	0	0	0	0	2	0	0	0	0	0	0	0	0	0	0	0	0
k__Bacteria; p__Firmicutes; c__Bacilli; o__Lactobacillales; f__Streptococcaceae; g__Streptococcus; s__	0	0	0	0	0	0	0	0	0	0	0	0	0	0	0	0	0	0	0	0	0	0	0	0	0	0	0	0	0	0	0	0	0	0	0	0	0	0	0	0	0	0	1	0	0	0	0	0	0
k__Bacteria; p__Firmicutes; c__Clostridia; o__Clostridiales; f__Lachnospiraceae; g__Blautia; s__producta	40	328	188	116	577	125	159	154	162	197	497	2241	380	257	511	2512	1377	808	434	295	209	597	36	667	139	1090	574	1308	1734	112	895	705	917	76	179	382	1321	174	1205	359	238	1250	473	398	547	168	471	1929	167
k__Bacteria; p__Firmicutes; c__Bacilli; o__Lactobacillales; f__Streptococcaceae; g__Streptococcus; s__alactolyticus	0	0	0	3	0	0	0	0	0	0	0	0	0	0	1	0	4	0	0	0	0	0	0	0	0	1	0	0	0	0	0	0	0	0	0	0	0	0	0	0	0	0	0	0	0	0	0	0	0
k__Bacteria; p__Firmicutes; c__Clostridia; o__Clostridiales; f__Ruminococcaceae	2	0	0	0	5	0	0	0	0	0	0	0	0	0	0	0	0	0	0	0	0	0	0	2	0	0	0	0	0	0	0	0	0	0	0	0	0	1	0	0	0	0	0	0	1	0	0	0	3
k__Bacteria; p__Firmicutes; c__Clostridia; o__Clostridiales	0	0	0	0	0	0	0	0	0	0	0	0	0	0	0	0	0	0	0	0	0	0	0	0	0	0	0	0	0	0	0	0	0	0	0	0	0	0	0	0	0	0	0	0	0	0	0	0	0
k__Bacteria; p__Firmicutes; c__Bacilli; o__Lactobacillales; f__Streptococcaceae; g__Streptococcus; s__alactolyticus	0	1	0	1	0	0	3	0	0	0	0	0	0	0	0	0	0	0	0	0	0	0	0	0	0	0	0	0	0	15	0	0	0	0	0	0	0	0	0	0	0	0	0	0	9	0	0	0	0
k__Bacteria; p__Firmicutes; c__Clostridia; o__Clostridiales; f__Veillonellaceae; g__Megamonas; s__	0	11	5	8	0	0	8	11	2	13	0	0	0	2	0	0	0	0	0	6	15	0	1	2	0	0	0	0	0	0	0	10	4	7	6	19	0	11	0	0	0	0	0	15	1	4	6	0	2
k__Bacteria; p__Acidobacteria; c__Acidobacteriia; o__Acidobacteriales; f__Koribacteraceae; g__; s__	0	0	0	0	0	0	0	0	0	0	0	0	0	0	0	0	0	0	0	0	0	0	0	0	0	0	0	0	0	2	0	0	0	0	0	0	0	0	0	0	0	0	0	0	0	0	0	0	0
k__Bacteria; p__Firmicutes	0	0	0	0	0	0	0	0	0	0	0	0	0	0	0	0	0	0	0	0	0	0	0	0	0	0	0	0	0	0	0	0	0	0	0	0	0	0	0	0	0	1	0	0	0	0	0	0	0
k__Bacteria; p__Firmicutes; c__Clostridia; o__Clostridiales; f__Ruminococcaceae; g__Ruminococcus; s__	0	0	0	0	0	0	0	0	0	1	0	0	0	0	71	0	0	0	0	0	0	3	0	0	0	1	0	0	0	0	0	0	0	0	0	0	0	0	0	0	0	0	0	0	0	0	0	813	0
k__Bacteria; p__Firmicutes; c__Clostridia; o__Clostridiales; f__; g__; s__	5	1	0	0	1	1	0	0	0	0	0	0	0	0	0	0	0	1	0	0	0	0	0	76	0	0	0	0	0	0	2	0	0	0	0	0	0	0	0	0	118	0	0	0	0	0	0	2	0
k__Bacteria; p__Actinobacteria; c__Coriobacteriia; o__Coriobacteriales; f__Coriobacteriaceae	0	0	0	0	0	0	0	0	0	0	0	0	0	0	0	0	0	0	0	0	0	0	0	0	0	0	0	0	0	0	0	0	0	0	0	0	0	0	0	0	0	0	0	0	0	0	0	0	0
k__Bacteria; p__Firmicutes; c__Clostridia; o__Clostridiales	0	0	0	0	0	0	0	0	0	0	0	0	0	0	0	0	0	0	0	0	0	1	0	0	0	0	1	0	0	0	1	0	0	0	1	0	0	0	0	0	0	0	0	0	0	4	4	0	0
k__Bacteria; p__Firmicutes; c__Clostridia; o__Clostridiales; f__Lachnospiraceae; g__Epulopiscium; s__	0	0	0	0	0	0	0	0	0	0	0	0	0	0	0	0	2	0	0	0	0	0	0	0	0	0	0	0	0	0	0	0	0	0	0	0	2	0	49	0	0	0	0	0	0	0	0	20	0
k__Bacteria	0	0	0	0	0	0	0	0	0	0	0	0	0	0	0	0	0	0	0	0	0	0	0	0	0	0	0	0	0	0	0	0	0	0	0	0	0	0	0	0	0	0	0	0	0	0	0	0	0
k__Bacteria; p__Firmicutes; c__Clostridia; o__Clostridiales; f__Clostridiaceae; g__Clostridium; s__perfringens	0	0	0	0	12	0	5	1	0	2	0	0	12	0	1	1	0	0	0	2	0	143	0	3	0	0	0	0	0	1	0	0	0	1	0	5	1	0	3	0	6	0	0	1	72	0	0	59	0
k__Bacteria; p__Bacteroidetes; c__Bacteroidia; o__Bacteroidales; f__Bacteroidaceae; g__Bacteroides; s__eggerthii	0	0	0	0	0	0	0	0	0	0	0	0	0	0	0	0	0	0	0	0	0	0	0	0	0	3	0	0	0	0	0	0	0	0	0	0	0	0	0	0	0	0	0	0	0	0	0	1	0
k__Bacteria; p__Bacteroidetes; c__Bacteroidia; o__Bacteroidales; f__Bacteroidaceae; g__Bacteroides; s__eggerthii	0	0	0	0	1	0	0	0	0	0	0	0	0	0	0	0	0	0	0	0	0	0	0	1	0	0	0	0	0	0	1	0	0	0	0	0	0	0	1	0	0	0	0	0	0	0	0	0	0
k__Bacteria; p__Firmicutes	0	0	0	0	0	0	0	0	0	0	0	0	0	0	0	0	0	0	0	0	0	0	0	0	0	0	0	0	0	0	0	0	0	0	0	0	0	0	0	0	0	0	0	0	0	0	0	0	0
k__Bacteria; p__Firmicutes; c__Clostridia; o__Clostridiales; f__Ruminococcaceae	1	2	0	0	0	0	0	0	0	0	1	0	0	0	0	0	0	0	0	0	0	0	0	30	0	0	0	0	0	1	0	0	0	0	1	1	0	0	0	0	0	0	0	0	3	0	0	2	27
k__Bacteria; p__Bacteroidetes; c__Bacteroidia; o__Bacteroidales; f__Bacteroidaceae; g__Bacteroides	0	0	0	0	0	0	0	0	0	0	0	0	0	0	0	0	0	4	0	0	0	0	0	85	0	0	0	0	0	0	1	7	1	0	0	0	0	0	0	2	1	2	0	1	141	0	0	2	5
k__Bacteria; p__Actinobacteria; c__Actinobacteria; o__Actinomycetales; f__Micromonosporaceae; g__; s__	0	0	0	0	0	0	0	0	0	0	0	0	0	0	0	0	0	0	0	0	0	0	0	0	0	0	0	0	0	6	0	0	0	0	0	0	0	0	0	0	0	0	0	0	0	0	0	0	0
k__Bacteria; p__Fusobacteria; c__Fusobacteriia; o__Fusobacteriales	0	0	0	0	0	0	0	0	0	0	0	0	0	0	0	0	0	0	0	0	0	0	0	0	0	0	0	0	0	0	0	0	0	0	0	0	0	0	0	0	0	0	0	0	0	0	0	0	0
k__Bacteria; p__Bacteroidetes; c__Bacteroidia; o__Bacteroidales; f__Bacteroidaceae; g__Bacteroides; s__	0	0	2	0	0	1	0	0	0	0	0	0	0	0	0	0	0	0	0	0	0	0	0	0	0	0	0	0	0	0	0	0	0	0	0	0	0	0	0	0	0	0	0	0	0	0	0	0	0
k__Bacteria; p__Firmicutes; c__Clostridia; o__Clostridiales; f__Lachnospiraceae	2	0	0	3	2	1	4	0	0	2	3	11	1	0	0	0	2	5	0	1	3	1	0	0	0	0	3	0	0	0	0	0	0	2	2	3	6	0	6	1	0	0	0	0	1	0	1	0	1
k__Bacteria	0	0	0	0	0	0	0	0	0	0	0	0	0	0	0	0	0	0	0	0	0	0	0	0	0	0	0	0	0	0	0	0	0	0	0	0	0	0	0	0	0	0	0	0	0	0	0	0	0
k__Bacteria; p__Firmicutes; c__Clostridia; o__Clostridiales; f__Lachnospiraceae; g__Dorea; s__	64	153	34	126	610	38	64	10	20	78	380	321	404	171	170	720	275	473	451	105	83	200	12	1038	119	1	286	361	641	364	549	8	354	122	172	110	115	96	360	72	204	1080	170	272	303	347	584	85	6
k__Bacteria; p__Firmicutes; c__Clostridia; o__Clostridiales; f__Lachnospiraceae; g__Blautia; s__	25	3	91	0	147	191	2	24	26	43	273	139	208	308	334	58	62	64	42	257	9	93	163	178	92	1	930	0	0	1	21	1	344	73	26	55	15	124	2	1	25	0	423	29	46	36	41	1686	446
k__Bacteria; p__Firmicutes; c__Bacilli; o__Bacillales; f__Staphylococcaceae; g__Staphylococcus	0	0	0	0	0	0	1	0	0	0	0	0	0	0	0	0	0	0	2	0	0	2	0	0	0	0	0	0	0	1	0	0	0	0	0	0	0	0	0	0	0	0	0	0	0	0	0	5	1
k__Bacteria; p__Firmicutes; c__Clostridia; o__Clostridiales	0	0	0	0	0	0	0	0	0	0	0	0	0	0	0	0	0	0	0	0	0	0	0	0	0	0	0	0	0	0	0	0	0	0	0	0	0	0	0	0	0	0	0	0	0	0	0	0	0
k__Bacteria; p__Firmicutes; c__Clostridia; o__Clostridiales; f__Clostridiaceae; g__Clostridium; s__celatum	0	0	0	1	0	0	0	0	0	0	0	0	0	0	0	0	0	0	0	0	0	0	0	0	0	0	1	0	0	0	0	0	0	0	0	0	0	0	0	0	0	0	0	0	0	0	0	0	0
k__Bacteria; p__Firmicutes; c__Clostridia; o__Clostridiales; f__Ruminococcaceae	0	0	0	0	0	0	0	0	0	0	0	0	0	0	0	0	0	0	0	0	0	0	0	0	0	0	0	0	0	0	0	0	0	0	0	0	0	0	0	0	0	0	0	0	0	0	0	0	0
k__Bacteria	0	0	0	0	0	0	0	0	0	0	0	0	0	0	0	0	0	0	0	0	0	0	0	2	1	0	0	0	0	0	0	0	0	0	0	0	0	0	0	0	0	0	0	0	0	0	0	0	0
k__Bacteria; p__Firmicutes; c__Clostridia; o__Clostridiales; f__Veillonellaceae	0	0	0	0	0	0	0	0	0	0	0	0	0	0	0	0	0	0	0	0	0	0	0	0	0	0	0	0	0	0	0	0	0	0	0	0	0	0	0	0	0	0	0	0	0	0	0	0	3
k__Bacteria; p__Firmicutes; c__Clostridia; o__Clostridiales; f__Lachnospiraceae; g__; s__	0	0	0	0	0	0	0	0	0	0	0	0	0	0	0	0	0	0	0	0	0	0	0	0	0	0	0	0	0	0	0	0	0	0	0	0	0	0	0	0	0	0	0	0	0	0	0	0	26
k__Bacteria	0	0	0	0	0	0	0	0	0	0	0	0	0	0	0	0	0	0	0	0	0	0	0	0	0	0	2	0	0	0	0	0	0	0	0	0	0	0	0	0	0	0	0	0	0	0	0	0	0
k__Bacteria; p__Firmicutes; c__Clostridia; o__Clostridiales; f__Lachnospiraceae; g__; s__	0	0	0	0	0	0	0	0	0	0	0	0	0	0	0	0	0	0	0	0	0	0	0	0	0	0	0	0	0	0	0	0	0	0	0	0	0	0	0	0	0	0	0	0	0	0	0	0	0
k__Bacteria; p__Firmicutes	0	0	0	0	0	3	0	0	0	0	0	0	0	0	0	0	0	0	0	0	0	0	0	0	0	0	0	0	0	0	0	0	0	0	0	0	0	0	0	0	0	0	0	0	0	0	0	0	0
k__Bacteria; p__Firmicutes; c__Clostridia; o__Clostridiales	0	0	0	0	0	0	0	0	0	0	0	0	0	0	0	0	0	0	0	1	0	0	0	0	0	0	0	0	0	6	0	0	0	0	0	0	0	0	0	0	0	0	0	0	2	0	0	0	0
k__Bacteria; p__Firmicutes; c__Clostridia; o__Clostridiales; f__Peptostreptococcaceae; g__[Clostridium]; s__difficile	0	0	0	2	1	2	0	0	0	0	1	4	1	0	8	1	17	3	4	0	0	0	0	0	0	1	0	1	0	0	5	5	0	0	1	1	0	1	17	0	0	0	3	0	4	0	1	6	0
k__Bacteria; p__Firmicutes; c__Clostridia; o__Clostridiales; f__Lachnospiraceae; g__; s__	4	0	0	0	0	0	0	0	0	0	0	0	0	0	0	0	8	0	0	9	1	5	11	21	70	0	0	0	0	3	0	0	0	0	0	0	1	39	0	0	0	0	5	0	49	0	0	40	83
k__Bacteria; p__Fusobacteria; c__Fusobacteriia; o__Fusobacteriales	0	2	0	0	0	0	0	0	0	1	2	0	4	0	0	0	0	3	0	0	2	0	0	0	1	0	1	0	0	0	0	0	0	0	1	0	0	1	0	0	0	0	0	0	0	0	3	0	0
k__Bacteria; p__Firmicutes; c__Clostridia; o__Clostridiales; f__Veillonellaceae; g__Megamonas; s__	0	0	0	0	0	0	0	0	0	0	0	0	0	0	0	0	0	0	0	0	0	0	0	0	0	0	0	0	0	0	0	2	0	0	0	0	0	0	0	0	0	0	0	0	0	0	0	0	0
k__Bacteria; p__Proteobacteria; c__Alphaproteobacteria; o__Rhizobiales; f__Methylocystaceae; g__; s__	0	0	0	0	0	0	0	0	0	0	0	0	0	0	0	0	0	0	0	0	0	0	0	0	0	0	0	0	0	3	0	0	0	0	0	0	0	0	0	0	0	0	0	0	0	0	0	0	0
k__Bacteria; p__Bacteroidetes; c__Bacteroidia; o__Bacteroidales; f__Bacteroidaceae; g__Bacteroides	0	0	0	0	0	0	0	0	0	0	0	0	0	0	0	0	0	0	0	0	0	0	0	0	0	0	0	0	0	0	0	0	0	0	0	0	0	0	0	0	0	0	0	0	0	0	0	0	0
k__Bacteria; p__Actinobacteria; c__Actinobacteria; o__Actinomycetales; f__Actinomycetaceae; g__Actinomyces; s__hyovaginalis	0	0	0	0	0	0	0	0	0	0	0	0	0	0	0	0	0	0	0	0	0	0	0	0	0	0	0	0	0	0	0	0	0	0	0	0	0	0	1	5	0	0	0	0	0	0	0	0	0
k__Bacteria; p__Firmicutes; c__Erysipelotrichi; o__Erysipelotrichales; f__Erysipelotrichaceae; g__[Eubacterium]; s__dolichum	1	45	5	121	256	30	4	1	16	39	57	89	28	114	49	0	368	191	48	16	1	2	0	335	1	120	0	0	0	0	0	123	50	80	14	7	0	4	0	0	159	0	208	43	115	8	12	184	0
k__Bacteria; p__Bacteroidetes; c__Bacteroidia; o__Bacteroidales; f__Bacteroidaceae; g__Bacteroides	0	0	0	0	0	0	0	0	0	0	0	0	0	0	0	0	0	0	0	0	0	0	0	0	0	0	0	0	0	0	0	0	2	0	0	0	0	0	0	0	0	0	0	0	0	0	0	0	0
k__Bacteria; p__Firmicutes; c__Clostridia; o__Clostridiales; f__Lachnospiraceae; g__Blautia; s__	0	0	0	0	2	14	0	0	2	1	6	6	1	6	9	6	0	1	3	7	0	2	1	6	2	1	23	0	0	0	1	0	14	2	2	4	2	2	0	0	1	0	13	2	3	0	0	56	15
k__Bacteria; p__Bacteroidetes; c__Bacteroidia; o__Bacteroidales; f__Bacteroidaceae; g__Bacteroides; s__acidifaciens	0	0	0	0	0	0	0	0	0	0	0	0	0	0	0	0	0	0	0	0	0	0	0	0	0	0	0	0	0	0	0	0	0	0	0	0	0	0	0	0	0	0	0	0	0	0	0	0	0
k__Bacteria; p__Firmicutes; c__Clostridia; o__Clostridiales; f__Peptostreptococcaceae; g__Clostridium; s__ruminantium	1	0	0	1	0	0	0	0	0	0	0	0	0	0	1	0	0	2	0	0	0	0	0	0	0	0	1	0	0	0	0	0	0	0	0	0	0	0	0	0	0	0	0	0	0	0	0	0	0
k__Bacteria	0	0	0	0	0	0	0	0	0	0	0	0	0	0	0	0	0	0	0	0	0	0	0	0	0	0	0	0	0	0	0	0	0	0	0	0	0	0	0	0	0	0	0	0	0	0	0	0	0
k__Bacteria; p__Bacteroidetes; c__Bacteroidia; o__Bacteroidales; f__Bacteroidaceae; g__Bacteroides; s__	0	260	12	1	995	66	4	159	1	141	1	0	1	153	2244	0	185	0	2	10	1	797	2	0	8	5	0	1	3	0	3	376	106	614	108	0	374	22	9	0	1	1	666	6	1102	1	0	134	7
k__Bacteria; p__Planctomycetes; c__Planctomycetia; o__Gemmatales; f__Isosphaeraceae	0	0	0	0	0	0	0	0	0	0	0	0	0	0	0	0	0	0	0	0	0	0	0	0	0	0	0	0	0	2	0	0	0	0	0	0	0	0	0	0	0	0	0	0	0	0	0	0	0
k__Bacteria	0	0	0	0	0	0	0	0	0	0	0	0	0	0	0	0	0	0	0	0	0	0	0	0	0	0	0	0	0	0	0	0	0	0	0	0	0	0	0	0	0	0	0	0	0	0	0	5	0
k__Bacteria; p__Firmicutes; c__Clostridia; o__Clostridiales; f__Lachnospiraceae	0	0	0	0	0	0	0	0	0	0	0	0	0	0	0	0	2	0	0	0	0	0	0	0	0	0	0	0	0	0	0	0	0	0	0	0	0	0	0	0	0	0	0	0	0	0	0	0	0
k__Bacteria; p__Bacteroidetes; c__Bacteroidia; o__Bacteroidales; f__Bacteroidaceae; g__Bacteroides; s__	0	0	0	0	0	0	0	0	0	0	0	0	0	0	0	0	0	0	0	0	0	0	0	0	0	0	0	0	0	0	0	0	0	0	0	0	0	0	0	0	0	0	0	0	0	0	0	0	0
k__Bacteria	0	0	0	0	0	0	0	0	0	0	0	0	0	0	0	0	0	0	0	0	0	0	0	0	0	0	0	0	0	0	0	0	0	0	0	0	0	2	0	0	0	0	0	0	0	0	0	0	0
k__Bacteria; p__Actinobacteria; c__Coriobacteriia; o__Coriobacteriales; f__Coriobacteriaceae; g__Slackia; s__	0	0	2	0	0	1	0	0	0	0	0	0	10	17	0	0	0	0	0	0	0	7	0	0	1	0	0	0	0	11	0	0	7	1	0	0	0	10	0	0	0	0	0	0	0	0	0	1	31
k__Bacteria; p__Bacteroidetes; c__Bacteroidia; o__Bacteroidales	0	0	0	0	0	0	0	0	0	0	0	0	0	0	0	0	0	0	0	0	0	0	0	0	0	0	0	0	0	0	0	0	0	0	0	0	0	0	0	0	0	0	0	0	0	0	0	0	0
k__Bacteria; p__Bacteroidetes; c__Bacteroidia; o__Bacteroidales; f__Porphyromonadaceae; g__Parabacteroides; s__distasonis	0	4	0	0	0	0	0	0	0	0	1	0	0	0	0	0	0	0	0	0	0	0	0	0	0	0	0	0	0	0	1	0	0	0	0	0	0	0	0	0	0	0	4	0	1	0	0	7	1
k__Bacteria; p__Firmicutes; c__Clostridia; o__Clostridiales	0	0	0	0	0	0	0	0	0	0	0	0	0	0	0	0	0	2	0	0	0	0	0	1	0	0	0	0	0	0	0	0	0	0	0	0	0	0	0	0	0	0	0	0	0	0	0	0	0
k__Bacteria; p__Bacteroidetes; c__Bacteroidia; o__Bacteroidales; f__Bacteroidaceae; g__Bacteroides	0	0	0	0	0	0	0	0	0	0	0	0	0	0	0	0	0	0	0	0	0	0	0	0	0	0	0	0	0	0	0	0	2	0	0	0	0	0	0	0	0	0	0	0	0	0	0	0	0
k__Bacteria; p__Firmicutes; c__Clostridia; o__Clostridiales	0	0	0	0	0	0	0	0	0	0	0	0	0	0	0	0	0	0	0	0	0	0	0	0	0	0	0	0	0	0	0	0	0	0	0	0	0	0	0	0	0	0	0	0	0	0	0	0	0
k__Bacteria; p__Actinobacteria; c__Actinobacteria; o__Bifidobacteriales; f__Bifidobacteriaceae; g__Bifidobacterium; s__pseudolongum	262	0	0	0	0	0	0	0	0	0	0	0	0	0	0	0	0	0	0	0	513	0	0	0	0	0	0	0	0	0	0	0	0	0	0	1	0	0	0	0	0	0	0	0	0	0	0	0	0
k__Bacteria; p__Firmicutes; c__Clostridia; o__Clostridiales; f__Lachnospiraceae	29	5	26	3	189	49	3	40	36	5	18	276	56	316	148	36	465	353	9	68	4	365	5	682	132	0	514	31	141	1	286	118	239	13	122	124	76	10	560	2	144	35	224	44	174	70	56	12	4
k__Bacteria; p__Firmicutes; c__Clostridia; o__Clostridiales; f__Lachnospiraceae	0	0	0	0	4	1	0	1	0	0	0	1	0	1	5	0	0	0	0	0	0	1	0	0	0	0	0	0	9	0	4	4	0	0	0	0	0	0	2	0	1	0	6	0	1	0	0	0	0
k__Bacteria; p__Proteobacteria; c__Epsilonproteobacteria; o__Campylobacterales; f__Campylobacteraceae; g__Campylobacter; s__fetus	0	2	0	0	0	0	0	0	0	0	0	0	0	0	0	0	0	0	0	0	0	0	0	0	0	0	0	0	0	0	0	0	0	0	0	0	0	0	0	0	0	0	0	0	0	0	0	0	0
k__Bacteria; p__Bacteroidetes; c__Bacteroidia; o__Bacteroidales; f__Bacteroidaceae; g__Bacteroides; s__ovatus	0	0	0	0	0	0	0	0	0	0	0	0	0	0	0	0	0	5	0	0	0	0	0	1	0	0	0	0	0	0	0	0	0	0	0	0	0	6	0	0	0	0	0	0	0	0	0	0	0
k__Bacteria; p__Bacteroidetes; c__Bacteroidia; o__Bacteroidales; f__Bacteroidaceae; g__Bacteroides; s__	0	0	0	0	0	1	0	0	0	0	0	0	0	0	0	0	0	0	0	0	0	0	0	0	0	0	0	0	0	0	0	7	0	0	0	0	0	0	0	0	0	0	0	0	0	0	0	0	0
k__Bacteria; p__Firmicutes; c__Clostridia; o__Clostridiales; f__Peptostreptococcaceae; g__[Clostridium]; s__difficile	0	1	0	0	0	0	0	0	0	0	0	0	0	0	0	0	0	0	1	0	0	0	0	0	0	0	0	0	0	0	0	2	0	0	0	0	4	1	0	0	0	0	0	0	0	0	0	1	0
k__Bacteria; p__Proteobacteria; c__Betaproteobacteria; o__Burkholderiales; f__Alcaligenaceae; g__Sutterella; s__	10	140	102	18	0	688	56	76	118	50	87	146	39	151	0	0	13	235	1	142	6	69	289	621	2	1	45	0	0	1	8	324	190	77	135	10	348	186	2	0	0	1	0	2	12	57	10	0	9
k__Bacteria	0	9	3	0	0	6	7	0	3	2	24	0	22	6	0	0	0	10	0	10	11	3	0	0	17	0	0	0	0	5	0	0	3	9	10	6	0	6	0	22	0	0	0	0	5	0	20	0	0
k__Bacteria	0	0	0	0	0	0	0	0	0	0	0	0	0	0	0	0	0	0	0	0	0	0	0	0	2	0	0	0	0	0	0	0	0	0	0	0	0	0	0	0	0	0	0	0	0	0	0	0	0
k__Bacteria; p__Firmicutes; c__Clostridia; o__Clostridiales	0	0	0	0	0	0	0	0	0	0	0	0	0	0	0	0	0	0	0	0	0	0	0	0	0	0	0	0	0	0	0	0	0	0	0	0	0	0	0	0	0	0	0	0	0	0	0	0	0
k__Bacteria; p__Proteobacteria; c__Alphaproteobacteria; o__Rhodobacterales; f__Rhodobacteraceae; g__Paracoccus; s__marcusii	0	0	0	0	0	0	0	0	0	0	0	0	0	0	0	0	25	0	0	0	0	0	0	0	0	0	0	0	0	0	0	0	0	0	0	0	0	0	0	0	0	0	0	0	0	0	0	0	0
k__Bacteria; p__Bacteroidetes; c__Bacteroidia; o__Bacteroidales; f__Bacteroidaceae; g__Bacteroides; s__ovatus	0	0	0	0	0	0	0	0	0	0	0	0	0	0	0	0	0	0	1	1	0	0	0	39	0	0	0	0	0	0	0	0	1	1	0	0	0	1	0	0	0	0	0	0	10	0	0	613	0
k__Bacteria; p__Proteobacteria; c__Betaproteobacteria; o__Burkholderiales; f__Alcaligenaceae; g__Sutterella; s__	0	0	0	0	0	0	0	0	0	0	0	0	0	0	0	0	0	0	0	0	0	0	0	0	0	0	0	0	0	0	0	0	0	0	0	0	0	0	1	0	0	0	0	0	0	0	0	0	0
k__Bacteria; p__Firmicutes	0	0	0	0	0	0	0	0	0	0	0	0	0	0	0	0	0	0	0	0	0	0	0	0	0	0	0	0	0	0	0	0	0	0	0	0	0	0	0	0	0	0	0	0	0	0	0	0	0
k__Bacteria; p__Proteobacteria; c__Betaproteobacteria; o__Burkholderiales	2	0	0	0	0	3	0	0	0	0	3	0	0	0	0	0	0	0	0	0	0	0	3	0	0	0	0	0	0	0	0	0	8	0	0	0	0	0	0	0	0	0	0	0	0	0	0	0	0
k__Bacteria; p__Firmicutes; c__Bacilli; o__Lactobacillales; f__Streptococcaceae; g__Streptococcus	0	0	0	0	0	0	0	0	0	0	0	0	0	0	0	0	0	0	0	0	0	0	0	0	0	0	0	0	0	0	0	0	0	0	0	0	0	0	0	0	0	0	0	0	0	0	0	0	0
k__Bacteria; p__Firmicutes; c__Clostridia; o__Clostridiales	0	0	0	0	0	0	0	0	0	0	0	0	0	0	0	0	0	0	0	0	0	0	0	0	0	0	0	0	0	0	0	0	0	0	0	0	0	0	0	0	0	0	0	0	0	0	0	0	0
k__Bacteria; p__Firmicutes; c__Erysipelotrichi; o__Erysipelotrichales; f__Erysipelotrichaceae	3	0	0	0	13	0	0	0	0	0	0	13	1	0	0	0	0	33	1	146	1	0	0	0	182	0	0	0	0	0	0	0	0	0	0	0	0	0	0	0	0	0	0	0	0	0	0	0	0
k__Bacteria; p__Proteobacteria; c__Betaproteobacteria; o__Burkholderiales; f__Oxalobacteraceae; g__Ralstonia; s__	0	0	0	0	0	0	0	0	0	0	0	0	0	0	0	0	0	0	0	0	0	0	0	0	0	0	0	0	0	0	0	0	0	0	0	0	0	0	0	0	0	0	0	0	0	0	0	0	0
k__Bacteria	0	0	0	0	0	0	0	0	0	0	0	0	0	0	0	0	0	0	0	0	0	0	0	0	0	0	0	0	0	0	0	0	0	0	0	0	0	0	0	0	0	0	0	0	0	0	0	0	0
k__Bacteria; p__Firmicutes; c__Clostridia; o__Clostridiales; f__Lachnospiraceae; g__; s__	0	0	3	0	19	4	0	0	0	0	0	4	7	36	0	0	0	9	0	0	0	52	0	0	0	0	0	0	0	0	0	0	9	0	0	0	1	30	0	0	0	0	5	0	0	0	0	0	30
k__Bacteria; p__Firmicutes; c__Clostridia; o__Clostridiales; f__Lachnospiraceae; g__[Ruminococcus]; s__gnavus	53	340	179	188	1322	169	806	101	268	448	409	887	293	412	440	1915	749	480	1085	307	205	363	68	1294	54	1439	893	1920	918	31	871	467	371	970	449	384	567	113	614	322	742	663	590	840	109	103	271	78	244
k__Bacteria; p__Firmicutes; c__Clostridia; o__Clostridiales; f__Veillonellaceae	0	2	3	5	0	0	4	1	0	3	0	0	0	0	0	0	0	0	0	1	3	0	0	3	0	0	0	0	0	0	0	8	2	6	2	5	0	0	0	0	0	0	0	3	0	7	4	0	0
k__Bacteria	0	0	0	0	0	0	0	0	0	0	0	0	0	0	0	0	0	0	0	0	0	0	0	0	0	0	0	0	0	0	0	0	0	0	0	0	0	0	0	0	0	0	0	0	0	0	0	0	0
k__Bacteria; p__Bacteroidetes; c__Bacteroidia; o__Bacteroidales	0	0	0	0	0	0	0	0	0	0	0	0	0	1	0	0	0	0	0	0	0	0	0	0	0	0	0	0	0	0	0	0	4	0	0	0	0	0	0	0	0	0	0	0	0	0	0	0	0
k__Bacteria	0	0	0	0	0	0	0	0	0	0	0	0	0	0	0	0	0	0	0	0	0	0	0	0	0	0	0	0	0	0	0	0	0	0	0	0	0	0	0	0	0	0	0	0	0	0	0	0	0
k__Bacteria; p__Bacteroidetes; c__Bacteroidia; o__Bacteroidales	0	0	0	0	0	0	0	0	0	0	0	0	0	0	0	0	0	0	0	0	0	0	0	0	0	0	0	0	0	0	0	0	0	0	0	0	0	0	0	0	0	0	0	0	0	0	0	0	0
k__Bacteria	0	0	0	0	2	0	0	0	0	0	0	0	0	2	0	0	0	0	0	0	0	0	0	0	0	0	0	0	0	0	2	0	1	0	0	0	0	0	0	0	0	0	0	0	1	0	0	4	0
k__Bacteria; p__Firmicutes; c__Clostridia; o__Clostridiales; f__Lachnospiraceae	0	0	0	0	0	0	0	1	0	0	6	1	0	6	4	0	3	9	0	2	0	0	0	3	0	0	0	1	1	0	0	0	0	0	1	0	0	1	0	0	1	5	0	2	0	0	0	0	0
k__Bacteria; p__Firmicutes; c__Clostridia; o__Clostridiales; f__Peptostreptococcaceae	8	0	0	0	0	0	0	0	0	0	0	0	0	0	0	0	0	0	0	0	0	0	0	0	0	0	0	0	0	0	0	0	0	0	0	0	0	0	0	0	0	0	0	0	0	0	0	0	0
k__Bacteria; p__Firmicutes; c__Clostridia; o__Clostridiales; f__Lachnospiraceae	2	2	0	2	0	1	1	0	0	0	2	1	0	0	2	0	0	2	1	0	0	0	0	1	0	0	6	0	1	0	2	0	1	0	0	0	0	0	19	0	0	1	0	1	3	0	1	1	0
k__Bacteria; p__Firmicutes; c__Bacilli; o__Lactobacillales; f__Streptococcaceae; g__Streptococcus	0	1	0	0	0	0	0	0	0	1	0	0	0	2	0	22	0	0	0	0	0	0	0	0	0	0	0	0	0	0	0	0	0	2	0	0	0	0	0	0	1	0	0	0	0	0	0	24	0
k__Bacteria; p__Firmicutes; c__Clostridia; o__Clostridiales	4189	8	4	650	48	126	2	1	2	3	0	180	0	1	45	1	247	172	3	1	110	94	1	0	3	4	429	18	2	2	1	2	0	0	165	0	30	3	823	71	89	2	2	1	62	40	0	478	3
k__Bacteria; p__Firmicutes; c__Clostridia; o__Clostridiales; f__Veillonellaceae; g__Phascolarctobacterium; s__	9	0	0	0	0	0	0	0	138	0	0	0	0	0	0	0	0	0	0	0	0	0	0	0	0	0	0	0	0	1	0	0	0	0	0	0	1	151	0	0	0	0	0	0	0	0	0	0	0
k__Bacteria; p__Proteobacteria; c__Gammaproteobacteria; o__Aeromonadales; f__Succinivibrionaceae; g__; s__	1	0	77	0	0	0	0	0	0	0	22	0	0	0	0	1	0	1	0	0	0	0	90	0	0	0	0	0	0	0	0	0	67	0	1	1	0	0	0	0	0	0	0	0	0	0	0	0	0
k__Bacteria; p__Actinobacteria; c__Actinobacteria; o__Actinomycetales; f__Corynebacteriaceae; g__Corynebacterium; s__	0	0	0	0	0	0	0	0	0	0	0	0	0	0	0	1	0	0	0	0	0	0	0	1	0	0	0	0	0	0	0	0	0	0	0	0	2	0	0	0	1	0	0	0	0	0	0	0	0
k__Bacteria; p__Fusobacteria; c__Fusobacteriia; o__Fusobacteriales; f__Fusobacteriaceae; g__; s__	0	0	0	0	0	0	0	0	0	0	0	0	0	0	0	0	0	0	0	0	0	0	0	0	0	0	0	0	0	0	0	0	0	0	0	0	0	0	0	0	0	0	0	0	0	0	0	0	0
k__Bacteria; p__Firmicutes; c__Clostridia; o__Clostridiales	0	0	0	0	0	0	0	0	0	0	0	0	0	0	0	0	0	0	0	0	0	0	0	0	0	0	0	0	0	0	0	0	0	0	0	0	0	0	0	0	0	0	0	0	0	0	0	0	0
k__Bacteria; p__Firmicutes; c__Erysipelotrichi; o__Erysipelotrichales; f__Erysipelotrichaceae; g__; s__	0	0	0	0	0	0	0	0	0	0	0	0	0	0	0	0	0	0	0	0	0	0	0	0	0	0	0	0	0	0	0	0	0	0	0	0	0	0	0	0	0	0	0	0	0	0	0	0	0
k__Bacteria; p__Bacteroidetes; c__Bacteroidia; o__Bacteroidales; f__Bacteroidaceae; g__Bacteroides	0	0	0	0	0	0	0	0	0	0	0	0	0	0	0	0	0	0	0	0	0	0	0	0	0	0	0	0	0	0	0	0	0	0	0	0	0	0	0	1	0	0	0	0	0	0	0	0	0
k__Bacteria; p__Proteobacteria; c__Gammaproteobacteria; o__Enterobacteriales; f__Enterobacteriaceae; g__Shigella; s__sonnei	0	0	0	0	0	0	0	0	0	0	0	0	0	0	0	0	0	0	0	0	0	0	0	0	0	0	0	0	0	2	0	0	0	0	0	0	0	0	0	0	0	0	0	0	0	0	0	0	0
k__Bacteria; p__Cyanobacteria; c__Chloroplast; o__Streptophyta; f__; g__; s__	3	0	0	0	0	0	0	0	0	0	0	0	0	0	0	0	5	0	0	0	0	0	0	0	0	0	0	1	0	6	0	0	0	0	0	0	0	0	1	0	1	0	0	0	0	0	0	0	0
k__Bacteria; p__Firmicutes	0	0	0	0	0	0	0	0	0	0	3	0	3	0	0	0	0	0	0	0	0	0	0	0	0	0	0	0	0	0	0	0	0	0	0	0	0	0	0	0	0	0	0	0	0	0	0	0	1
k__Bacteria; p__Bacteroidetes; c__Bacteroidia; o__Bacteroidales; f__Bacteroidaceae; g__Bacteroides; s__	0	0	2	1	0	0	0	1	0	8	0	0	1	12	0	0	0	0	0	10	0	3	3	0	0	0	0	0	0	0	0	0	10	35	37	2	0	12	0	1	0	0	0	0	0	0	0	0	8
k__Bacteria; p__Firmicutes; c__Clostridia; o__Clostridiales; f__Veillonellaceae; g__Phascolarctobacterium; s__	0	0	0	0	0	0	0	0	0	0	0	0	0	0	0	0	0	0	0	0	0	0	0	194	0	0	9	0	0	0	0	0	0	0	0	0	0	0	0	0	0	0	0	0	0	0	0	2	1164
k__Bacteria; p__Bacteroidetes; c__Bacteroidia; o__Bacteroidales; f__Bacteroidaceae; g__Bacteroides; s__	0	0	5	1	0	0	0	0	68	0	3	0	2	26	0	0	0	0	0	11	0	7	5	0	2	0	0	0	0	0	0	0	51	22	3	0	0	16	0	0	0	0	0	0	0	0	0	0	3
k__Bacteria; p__Proteobacteria; c__Gammaproteobacteria; o__Alteromonadales; f__Alteromonadaceae; g__Cellvibrio; s__	0	0	0	0	0	0	0	0	0	0	0	0	0	0	0	0	21	0	0	0	0	0	0	0	0	0	0	0	0	0	0	0	0	0	0	0	0	0	0	0	0	0	0	0	0	0	0	0	0
k__Bacteria	0	0	0	0	0	0	0	0	0	0	0	0	0	0	0	0	0	1	0	0	0	0	0	3	0	0	0	0	0	0	0	0	0	0	0	0	0	0	0	0	0	0	0	0	0	0	0	0	0
k__Bacteria; p__Proteobacteria; c__Gammaproteobacteria; o__Pseudomonadales; f__Moraxellaceae; g__Moraxella; s__	0	0	0	0	0	0	0	0	0	0	0	0	0	0	0	0	0	0	1	0	0	0	1	1	0	0	0	0	0	0	0	1	0	0	0	0	0	0	0	0	0	0	0	1	0	0	0	0	0
k__Bacteria; p__Firmicutes	0	0	0	0	0	1	0	0	0	0	0	0	0	0	0	0	0	0	0	0	0	0	0	0	0	0	0	0	0	0	0	0	0	0	0	0	0	0	0	0	0	0	0	0	2	0	0	0	0
Total sequences	14039	16315	10884	11018	11596	12616	9524	7715	8878	9727	14296	14072	12956	13656	9885	12728	10832	15419	16013	16045	11796	15871	12302	17269	12111	13098	13535	11045	10408	11355	12855	15223	14673	14580	15062	10156	12832	13825	17252	10652	13746	10283	10774	11800	12327	12743	11600	15485	12702
[truncated: 43 more columns]

## Sheet: Tab 2
Tab 2
DogID	765589	776403	782757	797842	798549	803786	804969	805585	831798	839153	841631	842179	850165	860102	867890	877040	877658	886051	886843	889767	891482	892034	895851	896317	898560	899244	899282	900153	900708	905581	905905	906770	907676	908021	909047	909164	909185	910903	911279	914534	915569	915766	915953	915962	916073	916745	917128	917195	917570
Group	B1	C	C	B1	B1	A	C	B2	C	A	B2	B2	C	B2	B1	C	B2	A	A	A	A	B2	A	B1	C	C	A	A	B2	C	C	B2	B2	B1	C	A	A	C	B1	A	B2	C	A	C	C	B2	B1	C	C
p__Acidobacteria	0	0	0	0	0	0	0	0	0	0	0	0	0	0	0	0	0	0	0	0	0	0.0528402	0	0	0	0	0	0	0	0	0	0	0	0	0	0	0	0	0	0	0	0	0	0	0	0	0	0	0
p__Actinobacteria	0.267297	0	0.0115929	0.0100432	3.76409	0.00725479	2.40145	1.17054	0.67488	3.03944	4.37436	0.0153574	1.19947	3.50532	3.82813	0.0751033	0.137949	1.15254	0.0412882	0.594635	0.0796813	2.27213	0.812367	3.65264	3.64819	10.1411	1.76406	1.41679	1.13855	1.51538	0.585951	0	0.0209996	6.35618	0.0197668	1.23213	0.93532	5.54695	8.58276	2.27677	8.24995	0.521139	1.95883	5.03086	1.3644	1.15611	4.96126	1.12712	0.0311074
p__Bacteroidetes	27.7064	57.6001	17.1342	15.7979	21.5921	8.1834	39.443	44.2692	8.16134	34.0032	8.1214	28.3498	32.4169	5.06105	11.4413	33.6557	35.4595	32	9.57886	45.8342	24.4315	0.792602	42.7557	12.3152	51.7683	28.8157	32.1665	42.5328	36.5638	51.9036	35.2184	32.0375	12.3898	32.2569	29.6172	32.1388	43.2229	12.3539	20.9219	20.6755	9.46881	49.978	1.13968	0.512453	45.5541	48.1258	0.150951	0.601695	32.9324
p__Chloroflexi	0	0	0	0	0	0	0	0	0	0	0	0	0	0	0	0	0	0	0	0	0	0.0440335	0	0	0	0	0	0	0	0	0	0	0	0	0	0	0	0	0	0	0	0	0	0	0	0	0	0	0
p__Cyanobacteria	0	0	0.00579643	0	0	0	0	0	0	0	0	0.0230362	0.00778877	0	0.00616447	0	0	0	0	0	0	0.0616469	0	0	0	0.00727484	0	0.00970403	0	0	0	0	0	0	0.00658892	0	0	0	0	0	0	0	0.021369	0	0	0	0.0301902	0	0
p__Firmicutes	47.5378	17.9218	57.9353	73.7069	53.874	77.9237	40.4557	38.4003	57.8278	53.4874	44.4897	17.6611	22.5251	62.9677	75.2497	22.9347	37.9754	51.4049	44.6188	39.8946	40.3065	64.1039	40.7288	77.1958	8.5909	45.526	41.9239	22.523	24.8217	29.6133	13.7494	7.88296	53.4999	38.8474	50.9653	44.3755	38.8871	67.5278	29.6992	69.0756	76.666	16.2287	92.9625	91.3214	45.8233	24.5225	53.5675	65.7119	50
p__Fusobacteria	23.0595	0.131437	7.06005	9.66154	16.1976	13.581	16.1881	12.3395	32.7395	8.77501	35.2068	36.2743	35.1819	28.0918	9.18506	35.89	23.7601	12.6177	23.8921	8.45327	30.5118	16.1779	13.2739	3.51052	24.5153	0.0872981	19.423	27.54	36.701	7.56196	39.0475	32.9161	0.0629987	21.2141	6.09475	20.0997	10.7324	0.0563142	39.569	0.0888828	4.77965	24.611	3.61137	3.03615	0.612586	19.6108	0.0603804	0.0338983	0.0518457
p__Planctomycetes	0	0	0	0	0	0	0	0	0	0	0	0	0	0	0	0	0	0	0	0	0	0.0968736	0	0	0	0	0	0	0	0	0	0	0	0	0	0	0	0	0	0	0	0	0	0	0	0	0	0	0
p__Proteobacteria	1.07947	24.3312	17.8298	0.622678	4.21776	0.0652931	1.38879	3.64168	0.572864	0.418655	7.58732	17.6687	8.49755	0.216621	0.154112	6.99399	2.51593	2.55367	21.807	5.13548	4.41312	15.7992	2.12162	3.20495	11.4587	15.4227	4.5204	5.91946	0.665295	9.22663	11.1467	27.1469	34.0123	1.12771	13.1712	2.04101	6.11129	14.4376	0.636037	7.81485	0.596125	8.50705	0.299167	0.0330615	6.64563	6.3981	41.0989	32.3559	16.9743
p__TM7	0	0	0	0	0	0.00725479	0	0	0	0	0.00847745	0.00767872	0.00778877	0	0	0.00938791	0	0	0	0	0	0	0	0	0	0	0	0	0.00685871	0	0.129454	0	0	0.00732279	0	0.00940557	0	0.00703928	0.0149656	0	0	0	0	0.0110205	0	0	0	0.0932203	0
p__Verrucomicrobia	0	0	0	0	0	0	0	0	0	0	0	0	0	0	0	0	0	0	0	0	0	0.440335	0	0	0	0	0	0	0	0	0	0	0	0	0	0	0	0	0	0	0	0	0	0	0	0	0	0	0
c__[Spartobacteria]	0	0	0	0	0	0	0	0	0	0	0	0	0	0	0	0	0	0	0	0	0	0.440335	0	0	0	0	0	0	0	0	0	0	0	0	0	0	0	0	0	0	0	0	0	0	0	0	0	0	0
c__Acidobacteriia	0	0	0	0	0	0	0	0	0	0	0	0	0	0	0	0	0	0	0	0	0	0.0528402	0	0	0	0	0	0	0	0	0	0	0	0	0	0	0	0	0	0	0	0	0	0	0	0	0	0	0
c__Actinobacteria	0	0	0.00579643	0.0100432	0	0.00725479	0	0	0	0.0167462	4.35741	0.0153574	0	0.0098464	0.0184934	0.0469395	0	0	0.0275255	0	0	0.0880669	0	0.0142126	0.00619387	0.0145497	0	0.0194081	0.00685871	0.0223947	0.0408803	0	0	0.00732279	0.0197668	0.808879	0.388396	0.00703928	0.0149656	0.252974	0.00532255	0	1.86623	0.00551025	0	0.0143616	0.0402536	0.0254237	0.0207383
c__Alphaproteobacteria	0	0	0	0	0.00708868	0	0	0	0.00784745	0	0	0	0	0	0.0123289	0	0.00656901	0	0	0	0	0.889476	0	0.0142126	0	0	0.0275634	0	0	0	0.0204401	0.00828912	0	0	0	0	0	0	0	0	0	0	0	0.00551025	0	0	0	0	0
c__Bacilli	0.688804	4.05907	0.365175	4.84082	7.21628	11.8398	0.0216998	0.0243863	2.71522	0.0669848	3.88267	0.0844659	0.0155775	0.374163	9.11725	0.666541	2.5225	4.97175	13.109	0.486519	2.89917	45.2488	0.141967	0.376634	0.154847	0.378292	0.0643146	0.203785	0.0342936	4.75515	0.0204401	0.265252	2.65295	0.175747	11.8337	9.74417	0.60241	9.77052	0.448967	18.5492	15.4726	0.02202	18.8974	20.9059	4.20457	0.588827	23.2968	29.161	0
c__Bacteroidia	27.7064	57.6001	17.1342	15.7979	21.5921	8.17615	39.443	44.2692	8.16134	34.0032	8.1214	28.3422	32.4169	5.06105	11.4413	33.6463	35.4595	32	9.57886	45.8274	24.4315	0.757376	42.7557	12.3152	51.7622	28.8157	32.1665	42.5328	36.5638	51.8961	35.2184	32.0375	12.3898	32.2569	29.6172	32.1388	43.215	12.3539	20.9219	20.6755	9.46881	49.9706	1.12544	0.506943	45.5541	48.1258	0.150951	0.601695	32.9324
c__Betaproteobacteria	0.514033	0	0.0173893	0.25108	0.815198	0	1.34539	2.38173	0.447304	0.150716	0.0508647	0.00767872	6.379	0.098464	0.092467	0	2.12836	0.971751	0.0137627	4.22326	0.864235	0.00880669	2.09007	1.04463	1.4184	0	0.955531	5.0655	0.534979	1.91102	10.7311	4.83256	0.0209996	1.11306	0.00658892	0.310384	5.47717	5.43432	0.59114	0	0.425804	4.19113	0.0997222	0.0165307	1.14164	4.64599	0	0.0169492	9.97511
c__Chloroplast	0	0	0.00579643	0	0	0	0	0	0	0	0	0.0230362	0.00778877	0	0.00616447	0	0	0	0	0	0	0.0616469	0	0	0	0.00727484	0	0.00970403	0	0	0	0	0	0	0.00658892	0	0	0	0	0	0	0	0.021369	0	0	0	0.0301902	0	0
c__Clostridia	45.8312	13.8627	57.0195	65.3811	41.724	59.8302	38.8644	37.1809	54.3279	51.9551	40.5476	17.3309	22.1746	60.4569	59.9433	22.2587	33.6727	40.9492	30.2298	38.9351	36.9844	18.6966	38.7885	73.5716	8.41127	43.2562	41.1981	21.4459	23.69	22.2156	12.9659	7.30272	49.79	36.7458	39.1118	29.1761	32.8472	57.7432	28.6516	47.2036	58.7875	15.8911	73.481	65.9026	38.5929	20.5658	28.6102	35.9915	45.4894
c__Coriobacteriia	0.267297	0	0.00579643	0	3.76409	0	2.40145	1.17054	0.67488	3.02269	0.0169549	0	1.19947	3.49547	3.80964	0.00938791	0.137949	1.15254	0.0137627	0.594635	0.0796813	2.18406	0.812367	3.63843	3.64199	10.1193	1.76406	1.38768	1.13169	1.49298	0.545071	0	0.0139997	6.34886	0	0.423251	0.546925	5.53991	8.56779	2.02379	8.24462	0.521139	0.0925992	5.02535	1.3644	1.14175	4.921	1.09322	0.0103691
c__Cytophagia	0	0	0	0	0	0	0	0	0	0	0	0	0	0	0	0	0	0	0	0	0	0	0	0	0	0	0	0	0	0	0	0	0	0	0	0	0	0	0	0	0	0	0	0	0	0	0	0	0
c__Deltaproteobacteria	0	0	0	0	0	0	0	0	0	0	0	0	0	0	0	0.00938791	0.00656901	0	0	0	0	0	0	0	4.0384	0	0	0	0	0	0	0	0	0	0.00658892	0	0	0	0	0	0	0	0.00712301	0	0	0.00718081	0	0	0
c__Ellin6529	0	0	0	0	0	0	0	0	0	0	0	0	0	0	0	0	0	0	0	0	0	0.0440335	0	0	0	0	0	0	0	0	0	0	0	0	0	0	0	0	0	0	0	0	0	0	0	0	0	0	0
c__Epsilonproteobacteria	0.339262	0.00773156	0	0.361555	3.32459	0	0	0.251992	0.0784745	0.0586117	0	2.26522	2.04066	0.0689248	0.00616447	0	0.013138	1.51412	0	0.709507	3.50598	0.00880669	0	2.139	0	0	2.7839	0.465793	0	0.530009	0.361109	0	0.944981	0	0.00658892	0.0470278	0	0	0.00748279	0.854642	0.0479029	2.31944	0.00712301	0.00551025	0.0371264	0.0215424	0	0.0169492	0.0103691
c__Erysipelotrichi	1.01779	0	0.550661	3.4649	4.85575	6.23912	1.56962	1.19493	0.784745	1.44855	0.0508647	0.245719	0.334917	2.13667	6.12132	0.00938791	1.72108	5.46893	1.27993	0.473005	0.416794	0	1.79825	3.24048	0.0247755	1.89146	0.661521	0.873362	1.09739	2.63511	0.763099	0.314987	1.05698	1.92589	0.0197668	5.4082	5.40583	0	0.598623	3.2955	2.01192	0.315619	0.584087	4.3531	3.0258	3.3678	1.66046	0.559322	4.51058
c__Flavobacteriia	0	0	0	0	0	0.00725479	0	0	0	0	0	0.00767872	0	0	0	0.00938791	0	0	0	0.00675721	0	0.0352268	0	0	0.00619387	0	0	0	0	0.00746491	0	0	0	0	0	0	0.00792644	0	0	0	0	0.00733999	0	0.00551025	0	0	0	0	0
c__Fusobacteriia	23.0595	0.131437	7.06005	9.66154	16.1976	13.581	16.1881	12.3395	32.7395	8.77501	35.2068	36.2743	35.1819	28.0918	9.18506	35.89	23.7601	12.6177	23.8921	8.45327	30.5118	16.1779	13.2739	3.51052	24.5153	0.0872981	19.423	27.54	36.701	7.56196	39.0475	32.9161	0.0629987	21.2141	6.09475	20.0997	10.7324	0.0563142	39.569	0.0888828	4.77965	24.611	3.61137	3.03615	0.612586	19.6108	0.0603804	0.0338983	0.0518457
c__Gammaproteobacteria	0.226175	24.3235	17.8124	0.0100432	0.0708868	0.0652931	0.0433996	1.00797	0.0392372	0.209328	7.53645	15.3958	0.0778877	0.049232	0.0431513	6.9846	0.361295	0.0677966	21.7933	0.202716	0.0429053	14.8921	0.0315482	0.00710631	6.00186	15.4227	0.753399	0.388161	0.123457	6.78561	0.0340669	22.306	33.0463	0.0146456	13.1515	1.6836	0.634115	9.00324	0.0374139	6.96021	0.122419	1.99648	0.185198	0.00551025	5.45758	1.7234	41.0989	32.322	6.9888
c__Nitriliruptoria	0	0	0	0	0	0	0	0	0	0	0	0	0	0	0	0.0187758	0	0	0	0	0	0	0	0	0	0.00727484	0	0.00970403	0	0	0	0	0.00699986	0	0	0	0	0	0	0	0	0	0	0	0	0	0	0.00847458	0
c__Planctomycetia	0	0	0	0	0	0	0	0	0	0	0	0	0	0	0	0	0	0	0	0	0	0.0968736	0	0	0	0	0	0	0	0	0	0	0	0	0	0	0	0	0	0	0	0	0	0	0	0	0	0	0
c__Sphingobacteriia	0	0	0	0	0	0	0	0	0	0	0	0	0	0	0	0	0	0	0	0	0	0	0	0	0	0	0	0	0	0	0	0	0	0	0	0	0	0	0	0	0	0	0.014246	0	0	0	0	0	0
c__TM7-3	0	0	0	0	0	0.00725479	0	0	0	0	0.00847745	0.00767872	0.00778877	0	0	0.00938791	0	0	0	0	0	0	0	0	0	0	0	0	0.00685871	0	0.129454	0	0	0.00732279	0	0.00940557	0	0.00703928	0.0149656	0	0	0	0	0.0110205	0	0	0	0.0932203	0
o__[Chthoniobacterales]	0	0	0	0	0	0	0	0	0	0	0	0	0	0	0	0	0	0	0	0	0	0.440335	0	0	0	0	0	0	0	0	0	0	0	0	0	0	0	0	0	0	0	0	0	0	0	0	0	0	0
o__Acidobacteriales	0	0	0	0	0	0	0	0	0	0	0	0	0	0	0	0	0	0	0	0	0	0.0528402	0	0	0	0	0	0	0	0	0	0	0	0	0	0	0	0	0	0	0	0	0	0	0	0	0	0	0
o__Actinomycetales	0	0	0.00579643	0.0100432	0	0.00725479	0	0	0	0.0167462	0	0.0153574	0	0	0.0184934	0.0469395	0	0	0.0275255	0	0	0.0792602	0	0.00710631	0.00619387	0.0145497	0	0	0.00685871	0.00746491	0.0408803	0	0	0	0.0197668	0	0.0158529	0.00703928	0.0149656	0.00683714	0	0	0	0.00551025	0	0.0143616	0.0402536	0.0254237	0.0207383
o__Aeromonadales	0	0	0	0	0	0.00725479	0	0.934807	0	0	0	0	0	0.0196928	0	0	0	0.0225989	0	0	0	0	0	0	0	0	0.716648	0.359049	0	0	0	0	0	0	0	1.345	0	0	0	0	0	0.00733999	0.00712301	0.00551025	0.0092816	1.62286	0	0	0
o__Alteromonadales	0	0	0	0	0	0	0	0	0	0	0	0	0	0	0	0	0	0	0	0	0	0	0	0	0	0	0	0	0	0	0	0	0	0	0	0	0	0	0	0	0	0	0	0	0	0	0	0	0
o__Bacillales	0	0.00773156	0	0	0	0	0	0	0	0	0	0	0	0	0	0	0	0	0	0	0	0.0264201	0	0	0	0	0	0	0	0	0	0	0	0	0	0	0	0	0	0	0	0	0	0.0110205	0	0	0	0	0
o__Bacteroidales	27.7064	57.6001	17.1342	15.7979	21.5921	8.17615	39.443	44.2692	8.16134	34.0032	8.1214	28.3422	32.4169	5.06105	11.4413	33.6463	35.4595	32	9.57886	45.8274	24.4315	0.757376	42.7557	12.3152	51.7622	28.8157	32.1665	42.5328	36.5638	51.8961	35.2184	32.0375	12.3898	32.2569	29.6172	32.1388	43.215	12.3539	20.9219	20.6755	9.46881	49.9706	1.12544	0.506943	45.5541	48.1258	0.150951	0.601695	32.9324
o__Bifidobacteriales	0	0	0	0	0	0	0	0	0	0	4.35741	0	0	0.0098464	0	0	0	0	0	0	0	0.00880669	0	0.00710631	0	0	0	0.0194081	0	0.0149298	0	0	0	0.00732279	0	0.808879	0.372543	0	0	0.246137	0.00532255	0	1.86623	0	0	0	0	0	0
o__Burkholderiales	0.514033	0	0.0173893	0.25108	0.815198	0	1.34539	2.3736	0.447304	0.150716	0.0508647	0.00767872	6.379	0.098464	0.092467	0	2.12836	0.971751	0	4.22326	0.864235	0.00880669	2.08218	1.03752	1.4184	0	0.937155	4.98787	0.528121	1.8513	10.7311	4.83256	0.0209996	1.10574	0.00658892	0.310384	5.47717	5.43432	0.59114	0	0.425804	4.19113	0.0925992	0.0165307	1.14164	4.55264	0	0.0169492	9.97511
o__Campylobacterales	0.339262	0.00773156	0	0.361555	3.32459	0	0	0.251992	0.0784745	0.0586117	0	2.26522	2.04066	0.0689248	0.00616447	0	0.013138	1.51412	0	0.709507	3.50598	0.00880669	0	2.139	0	0	2.7839	0.465793	0	0.530009	0.361109	0	0.944981	0	0.00658892	0.0470278	0	0	0.00748279	0.854642	0.0479029	2.31944	0.00712301	0.00551025	0.0371264	0.0215424	0	0.0169492	0.0103691
o__Caulobacterales	0	0	0	0	0	0	0	0	0	0	0	0	0	0	0	0	0	0	0	0	0	0	0	0	0	0	0	0	0	0	0	0	0	0	0	0	0	0	0	0	0	0	0	0	0	0	0	0	0
o__Clostridiales	45.8312	13.8627	57.0195	65.3811	41.724	59.8302	38.8644	37.1809	54.3279	51.9551	40.5476	17.3309	22.1746	60.4569	59.9433	22.2587	33.6727	40.9492	30.2298	38.9351	36.9844	18.6966	38.7885	73.5716	8.41127	43.2562	41.1981	21.4459	23.69	22.2156	12.9659	7.30272	49.79	36.7458	39.1118	29.1761	32.8472	57.7432	28.6516	47.2036	58.7875	15.8911	73.481	65.9026	38.5929	20.5658	28.6102	35.9915	45.4894
o__Coriobacteriales	0.267297	0	0.00579643	0	3.76409	0	2.40145	1.17054	0.67488	3.02269	0.0169549	0	1.19947	3.49547	3.80964	0.00938791	0.137949	1.15254	0.0137627	0.594635	0.0796813	2.18406	0.812367	3.63843	3.64199	10.1193	1.76406	1.38768	1.13169	1.49298	0.545071	0	0.0139997	6.34886	0	0.423251	0.546925	5.53991	8.56779	2.02379	8.24462	0.521139	0.0925992	5.02535	1.3644	1.14175	4.921	1.09322	0.0103691
o__Cytophagales	0	0	0	0	0	0	0	0	0	0	0	0	0	0	0	0	0	0	0	0	0	0	0	0	0	0	0	0	0	0	0	0	0	0	0	0	0	0	0	0	0	0	0	0	0	0	0	0	0
o__Desulfovibrionales	0	0	0	0	0	0	0	0	0	0	0	0	0	0	0	0.00938791	0.00656901	0	0	0	0	0	0	0	4.0384	0	0	0	0	0	0	0	0	0	0.00658892	0	0	0	0	0	0	0	0.00712301	0	0	0.00718081	0	0	0
o__Enterobacteriales	0.215894	24.3235	17.8124	0.0100432	0.0637981	0.0580383	0.0433996	0.0406438	0.0392372	0.209328	7.53645	15.3958	0.0545214	0.0295392	0.0369868	6.9846	0.354726	0.0451977	21.3666	0.202716	0.0429053	14.8921	0.0315482	0.00710631	6.00186	15.4227	0.0367512	0.00970403	0.116598	6.77814	0.0204401	22.306	33.0463	0.0146456	13.1449	0.329195	0.634115	9.00324	0.0374139	6.96021	0.122419	1.98914	0.178075	0	5.4483	0.0933506	41.0889	32.3136	6.9888
o__Erysipelotrichales	1.01779	0	0.550661	3.4649	4.85575	6.23912	1.56962	1.19493	0.784745	1.44855	0.0508647	0.245719	0.334917	2.13667	6.12132	0.00938791	1.72108	5.46893	1.27993	0.473005	0.416794	0	1.79825	3.24048	0.0247755	1.89146	0.661521	0.873362	1.09739	2.63511	0.763099	0.314987	1.05698	1.92589	0.0197668	5.4082	5.40583	0	0.598623	3.2955	2.01192	0.315619	0.584087	4.3531	3.0258	3.3678	1.66046	0.559322	4.51058
o__Euzebyales	0	0	0	0	0	0	0	0	0	0	0	0	0	0	0	0.0187758	0	0	0	0	0	0	0	0	0	0.00727484	0	0.00970403	0	0	0	0	0.00699986	0	0	0	0	0	0	0	0	0	0	0	0	0	0	0.00847458	0
o__Flavobacteriales	0	0	0	0	0	0.00725479	0	0	0	0	0	0.00767872	0	0	0	0.00938791	0	0	0	0.00675721	0	0.0352268	0	0	0.00619387	0	0	0	0	0.00746491	0	0	0	0	0	0	0.00792644	0	0	0	0	0.00733999	0	0.00551025	0	0	0	0	0
o__Fusobacteriales	23.0595	0.131437	7.06005	9.66154	16.1976	13.581	16.1881	12.3395	32.7395	8.77501	35.2068	36.2743	35.1819	28.0918	9.18506	35.89	23.7601	12.6177	23.8921	8.45327	30.5118	16.1779	13.2739	3.51052	24.5153	0.0872981	19.423	27.54	36.701	7.56196	39.0475	32.9161	0.0629987	21.2141	6.09475	20.0997	10.7324	0.0563142	39.569	0.0888828	4.77965	24.611	3.61137	3.03615	0.612586	19.6108	0.0603804	0.0338983	0.0518457
o__Gemmatales	0	0	0	0	0	0	0	0	0	0	0	0	0	0	0	0	0	0	0	0	0	0.0704535	0	0	0	0	0	0	0	0	0	0	0	0	0	0	0	0	0	0	0	0	0	0	0	0	0	0	0
o__Lactobacillales	0.544875	4.05134	0.0347786	4.39892	7.06032	9.92455	0.0144665	0.0243863	2.68383	0.0418655	0.0254323	0.0383936	0.0155775	0.157542	9.0741	0.384904	0.039414	4.96422	11.1203	0.486519	2.89304	45.2224	0.118306	0.0639568	0.154847	0.378292	0	0.194081	0.0342936	4.74769	0.0204401	0.0828912	2.58295	0.175747	0.079067	6.12302	0.0237793	9.77052	0.299312	18.4261	7.50479	0.01468	0	20.8563	4.19528	0.588827	23.2968	29.1525	0
o__Neisseriales	0	0	0	0	0	0	0	0	0	0	0	0	0	0	0	0	0	0	0.0137627	0	0	0	0	0.00710631	0	0	0	0	0	0	0	0	0	0	0	0	0	0	0	0	0	0	0.00712301	0	0	0	0	0	0
o__Pasteurellales	0.0102807	0	0	0	0	0	0	0.00812876	0	0	0	0	0	0	0	0	0	0	0.426645	0	0	0	0	0	0	0	0	0	0.00685871	0	0	0	0	0	0	0	0	0	0	0	0	0	0	0	0	0.00718081	0	0	0
o__Pirellulales	0	0	0	0	0	0	0	0	0	0	0	0	0	0	0	0	0	0	0	0	0	0.0264201	0	0	0	0	0	0	0	0	0	0	0	0	0	0	0	0	0	0	0	0	0	0	0	0	0	0	0
o__Pseudomonadales	0	0	0	0	0.00708868	0	0	0.0243863	0	0	0	0	0.0233663	0	0.00616447	0	0.00656901	0	0	0	0	0	0	0	0	0	0	0.0194081	0	0.00746491	0.0136268	0	0	0	0.00658892	0.00940557	0	0	0	0	0	0	0	0	0	0	0.0100634	0.00847458	0
o__Rhizobiales	0	0	0	0	0.00708868	0	0	0	0	0	0	0	0	0	0.00616447	0	0	0	0	0	0	0.642889	0	0	0	0	0	0	0	0	0.0204401	0	0	0	0	0	0	0	0	0	0	0	0	0.00551025	0	0	0	0	0
o__Rhodobacterales	0	0	0	0	0	0	0	0	0	0	0	0	0	0	0	0	0	0	0	0	0	0	0	0	0	0	0	0	0	0	0	0	0	0	0	0	0	0	0	0	0	0	0	0	0	0	0	0	0
o__Rhodospirillales	0	0	0	0	0	0	0	0	0	0	0	0	0	0	0.00616447	0	0	0	0	0	0	0.0704535	0	0.0142126	0	0	0.0275634	0	0	0	0	0.00828912	0	0	0	0	0	0	0	0	0	0	0	0	0	0	0	0	0
o__Rickettsiales	0	0	0	0	0	0	0	0	0.00784745	0	0	0	0	0	0	0	0.00656901	0	0	0	0	0	0	0	0	0	0	0	0	0	0	0	0	0	0	0	0	0	0	0	0	0	0	0	0	0	0	0	0
o__Sphingobacteriales	0	0	0	0	0	0	0	0	0	0	0	0	0	0	0	0	0	0	0	0	0	0	0	0	0	0	0	0	0	0	0	0	0	0	0	0	0	0	0	0	0	0	0.014246	0	0	0	0	0	0
o__Sphingomonadales	0	0	0	0	0	0	0	0	0	0	0	0	0	0	0	0	0	0	0	0	0	0.176134	0	0	0	0	0	0	0	0	0	0	0	0	0	0	0	0	0	0	0	0	0	0	0	0	0	0	0
o__Streptophyta	0	0	0.00579643	0	0	0	0	0	0	0	0	0.0230362	0.00778877	0	0.00616447	0	0	0	0	0	0	0.0616469	0	0	0	0.00727484	0	0.00970403	0	0	0	0	0	0	0.00658892	0	0	0	0	0	0	0	0.021369	0	0	0	0.0301902	0	0
o__Turicibacterales	0.143929	0	0.330396	0.4419	0.155951	1.91526	0.00723327	0	0.0313898	0.0251193	3.85724	0.0460723	0	0.216621	0.0431513	0.281637	2.48308	0.00753296	1.98871	0	0.00612933	0	0.0236612	0.312678	0	0	0.0643146	0.00970403	0	0.00746491	0	0.182361	0.0699986	0	11.7546	3.62114	0.57863	0	0.149656	0.123069	7.96785	0.00733999	18.8831	0.0385717	0.0092816	0	0	0.00847458	0
f__[Chthoniobacteraceae]	0	0	0	0	0	0	0	0	0	0	0	0	0	0	0	0	0	0	0	0	0	0.440335	0	0	0	0	0	0	0	0	0	0	0	0	0	0	0	0	0	0	0	0	0	0	0	0	0	0	0
f__[Odoribacteraceae]	0	0	0	0	0	0	0	0	0	0	0	0	0	0	0	0	0.00656901	0	0	0	0	0	0	0	0	0	0.0091878	0.126152	0	0	0	0	0	0	0	0	0	0	0	0	0	0	0	0	0	0	0	0	0
f__[Paraprevotellaceae]	0	0	0	0	0.0141774	0.0145096	1.98192	2.27605	2.21298	0.00837311	0.0169549	0	0	0.049232	0.0184934	0	0	8.95669	0.0137627	18.7242	0.00612933	0	8.07635	1.30045	0	0.00727484	0.0183756	4.27948	0.0205761	0.00746491	0.0272535	0	0	0.00732279	0	12.8856	0	0.00703928	0	0.0136743	1.16564	0.00733999	0.498611	0.044082	0	0	0.0100634	0.00847458	0
f__[Weeksellaceae]	0	0	0	0	0	0.00725479	0	0	0	0	0	0.00767872	0	0	0	0.00938791	0	0	0	0.00675721	0	0	0	0	0.00619387	0	0	0	0	0.00746491	0	0	0	0	0	0	0.00792644	0	0	0	0	0.00733999	0	0.00551025	0	0	0	0	0
f__Acetobacteraceae	0	0	0	0	0	0	0	0	0	0	0	0	0	0	0	0	0	0	0	0	0	0.0176134	0	0	0	0	0	0	0	0	0	0	0	0	0	0	0	0	0	0	0	0	0	0	0	0	0	0	0
f__Actinomycetaceae	0	0	0.00579643	0.0100432	0	0.00725479	0	0	0	0	0	0.0153574	0	0	0.00616447	0.0469395	0	0	0.0137627	0	0	0	0	0.00710631	0.00619387	0.00727484	0	0	0.00685871	0.00746491	0.0408803	0	0	0	0.0197668	0	0.0158529	0.00703928	0.0149656	0.00683714	0	0	0	0.00551025	0	0.0143616	0.0201268	0.0254237	0.0207383
f__Aerococcaceae	0	0	0	0	0	0	0	0	0	0	0	0	0	0	0	0	0	0	0	0	0	0	0	0	0	0	0	0	0	0	0	0	0	0	0	0	0	0	0	0	0	0	0	0	0	0	0	0	0
f__Alcaligenaceae	0.514033	0	0.0173893	0.140605	0.793932	0	1.34539	2.34921	0.447304	0.13397	0.0508647	0.00767872	6.379	0.098464	0.0801381	0	2.12836	0.964218	0	4.2165	0.858106	0.00880669	2.08218	1.03752	1.4184	0	0.937155	4.98787	0.528121	1.46312	10.7311	4.83256	0.0209996	1.10574	0.00658892	0.272761	5.45339	5.42024	0.59114	0	0.154354	4.18379	0.0712301	0.0110205	1.14164	4.55264	0	0.0169492	9.97511
f__Alteromonadaceae	0	0	0	0	0	0	0	0	0	0	0	0	0	0	0	0	0	0	0	0	0	0	0	0	0	0	0	0	0	0	0	0	0	0	0	0	0	0	0	0	0	0	0	0	0	0	0	0	0
f__Bacillaceae	0	0	0	0	0	0	0	0	0	0	0	0	0	0	0	0	0	0	0	0	0	0.0176134	0	0	0	0	0	0	0	0	0	0	0	0	0	0	0	0	0	0	0	0	0	0	0	0	0	0	0
f__Bacteroidaceae	27.6961	57.5305	17.1053	15.7879	21.5354	8.09634	29.0633	14.9163	5.93267	33.9613	8.05358	28.3038	32.3468	4.58842	2.324	33.6275	35.4135	10.9454	9.55133	27.0694	24.3641	0.457948	15.3403	10.9864	41.0406	28.8011	16.9515	22.0961	36.4883	18.2443	35.1434	31.9877	12.3758	23.8503	29.5908	18.0681	43.1991	12.3187	20.8919	20.6276	8.29253	49.9413	0.541349	0.402248	45.4706	10.843	0.100634	0.584746	29.8113
f__Bifidobacteriaceae	0	0	0	0	0	0	0	0	0	0	4.35741	0	0	0.0098464	0	0	0	0	0	0	0	0.00880669	0	0.00710631	0	0	0	0.0194081	0	0.0149298	0	0	0	0.00732279	0	0.808879	0.372543	0	0	0.246137	0.00532255	0	1.86623	0	0	0	0	0	0
f__Bradyrhizobiaceae	0	0	0	0	0	0	0	0	0	0	0	0	0	0	0.00616447	0	0	0	0	0	0	0.537208	0	0	0	0	0	0	0	0	0.0136268	0	0	0	0	0	0	0	0	0	0	0	0	0	0	0	0	0	0
f__Campylobacteraceae	0.0205613	0.00773156	0	0	0.141774	0	0	0	0.00784745	0	0	0	0	0.0295392	0	0	0	0.587571	0	0.709507	0.484217	0.00880669	0	0	0	0	0.147005	0.242601	0	0	0	0	0	0	0	0	0	0	0	0.376043	0	0	0	0	0	0	0	0	0
f__Caulobacteraceae	0	0	0	0	0	0	0	0	0	0	0	0	0	0	0	0	0	0	0	0	0	0	0	0	0	0	0	0	0	0	0	0	0	0	0	0	0	0	0	0	0	0	0	0	0	0	0	0	0
f__Clostridiaceae	2.34399	0.757693	19.5629	18.4694	16.9703	4.12072	8.70163	2.5443	0.235423	11.3037	5.09495	2.70291	1.46429	7.88696	29.2504	14.11	1.37949	3.74388	7.60391	1.28387	3.94116	13.3421	1.22249	27.3096	0.340663	0.276444	4.43771	2.43571	4.85597	1.65721	3.67923	1.41744	16.4987	12.0313	11.5108	6.50865	5.77045	32.2117	0.142173	0.902502	27.2089	5.84997	39.6894	36.7754	0.204195	1.31409	1.70071	0.194915	1.62796
f__Comamonadaceae	0	0	0	0	0	0	0	0	0	0	0	0	0	0	0	0	0	0	0	0	0	0	0	0	0	0	0	0	0	0	0	0	0	0	0	0	0	0	0	0	0	0	0	0	0	0	0	0	0
f__Coriobacteriaceae	0.267297	0	0.00579643	0	3.76409	0	2.40145	1.17054	0.67488	3.02269	0.0169549	0	1.19947	3.49547	3.80964	0.00938791	0.137949	1.15254	0.0137627	0.594635	0.0796813	2.18406	0.812367	3.63843	3.64199	10.1193	1.76406	1.38768	1.13169	1.49298	0.545071	0	0.0139997	6.34886	0	0.423251	0.546925	5.53991	8.56779	2.02379	8.24462	0.521139	0.0925992	5.02535	1.3644	1.14175	4.921	1.09322	0.0103691
f__Corynebacteriaceae	0	0	0	0	0	0	0	0	0	0.0167462	0	0	0	0	0.00616447	0	0	0	0.0137627	0	0	0	0	0	0	0.00727484	0	0	0	0	0	0	0	0	0	0	0	0	0	0	0	0	0	0	0	0	0.0201268	0	0
f__Cytophagaceae	0	0	0	0	0	0	0	0	0	0	0	0	0	0	0	0	0	0	0	0	0	0	0	0	0	0	0	0	0	0	0	0	0	0	0	0	0	0	0	0	0	0	0	0	0	0	0	0	0
f__Desulfovibrionaceae	0	0	0	0	0	0	0	0	0	0	0	0	0	0	0	0.00938791	0.00656901	0	0	0	0	0	0	0	4.0384	0	0	0	0	0	0	0	0	0	0.00658892	0	0	0	0	0	0	0	0.00712301	0	0	0.00718081	0	0	0
f__Enterobacteriaceae	0.215894	24.3235	17.8124	0.0100432	0.0637981	0.0580383	0.0433996	0.0406438	0.0392372	0.209328	7.53645	15.3958	0.0545214	0.0295392	0.0369868	6.9846	0.354726	0.0451977	21.3666	0.202716	0.0429053	14.8921	0.0315482	0.00710631	6.00186	15.4227	0.0367512	0.00970403	0.116598	6.77814	0.0204401	22.306	33.0463	0.0146456	13.1449	0.329195	0.634115	9.00324	0.0374139	6.96021	0.122419	1.98914	0.178075	0	5.4483	0.0933506	41.0889	32.3136	6.9888
f__Enterococcaceae	0	3.57198	0	3.86663	0	0	0	0	0.0156949	0.0167462	0	0.0230362	0	0.0590784	0	0.00938791	0	0	0.0275255	0	0	0.140907	0	0.0284252	0.142459	0.181871	0	0	0.0137174	0	0	0.0580239	0	0	0.0527113	0.00940557	0	0	0.00748279	0	0.00532255	0.00733999	0	3.4935	4.06534	0	1.60008	5.75424	0
f__Erysipelotrichaceae	1.01779	0	0.550661	3.4649	4.85575	6.23912	1.56962	1.19493	0.784745	1.44855	0.0508647	0.245719	0.334917	2.13667	6.12132	0.00938791	1.72108	5.46893	1.27993	0.473005	0.416794	0	1.79825	3.24048	0.0247755	1.89146	0.661521	0.873362	1.09739	2.63511	0.763099	0.314987	1.05698	1.92589	0.0197668	5.4082	5.40583	0	0.598623	3.2955	2.01192	0.315619	0.584087	4.3531	3.0258	3.3678	1.66046	0.559322	4.51058
f__Euzebyaceae	0	0	0	0	0	0	0	0	0	0	0	0	0	0	0	0.0187758	0	0	0	0	0	0	0	0	0	0.00727484	0	0.00970403	0	0	0	0	0.00699986	0	0	0	0	0	0	0	0	0	0	0	0	0	0	0.00847458	0
f__Flavobacteriaceae	0	0	0	0	0	0	0	0	0	0	0	0	0	0	0	0	0	0	0	0	0	0.0352268	0	0	0	0	0	0	0	0	0	0	0	0	0	0	0	0	0	0	0	0	0	0	0	0	0	0	0
f__Fusobacteriaceae	23.0492	0.131437	7.06005	9.66154	16.1905	13.581	16.1808	12.3395	32.7395	8.76664	35.1899	36.2743	35.1819	28.0918	9.18506	35.89	23.7601	12.6177	23.8921	8.45327	30.4995	16.1779	13.2739	3.51052	24.5153	0.0872981	19.423	27.5303	36.701	7.56196	39.0475	32.9161	0.0629987	21.2141	6.09475	20.0809	10.7324	0.0563142	39.4493	0.0888828	4.77432	24.611	3.61137	3.03064	0.612586	19.6108	0.0603804	0.0338983	0.0518457
f__Gemmataceae	0	0	0	0	0	0	0	0	0	0	0	0	0	0	0	0	0	0	0	0	0	0.0528402	0	0	0	0	0	0	0	0	0	0	0	0	0	0	0	0	0	0	0	0	0	0	0	0	0	0	0
f__Helicobacteraceae	0.318701	0	0	0.361555	3.18282	0	0	0.251992	0.070627	0.0586117	0	2.26522	2.04066	0.0393856	0.00616447	0	0.013138	0.926554	0	0	3.02176	0	0	2.139	0	0	2.6369	0.223193	0	0.530009	0.361109	0	0.944981	0	0.00658892	0.0470278	0	0	0.00748279	0.4786	0.0479029	2.31944	0.00712301	0.00551025	0.0371264	0.0215424	0	0.0169492	0.0103691
f__Hyphomicrobiaceae	0	0	0	0	0	0	0	0	0	0	0	0	0	0	0	0	0	0	0	0	0	0.0176134	0	0	0	0	0	0	0	0	0	0	0	0	0	0	0	0	0	0	0	0	0	0	0	0	0	0	0
f__Isosphaeraceae	0	0	0	0	0	0	0	0	0	0	0	0	0	0	0	0	0	0	0	0	0	0.0176134	0	0	0	0	0	0	0	0	0	0	0	0	0	0	0	0	0	0	0	0	0	0	0	0	0	0	0
f__Koribacteraceae	0	0	0	0	0	0	0	0	0	0	0	0	0	0	0	0	0	0	0	0	0	0.0528402	0	0	0	0	0	0	0	0	0	0	0	0	0	0	0	0	0	0	0	0	0	0	0	0	0	0	0
f__Lachnospiraceae	13.0153	2.63646	17.1227	42.6534	20.3941	43.1515	13.1356	6.55178	7.32951	23.3442	13.1146	12.7083	9.30758	14.4644	8.06929	7.25685	14.465	6.01883	19.4261	8.07487	8.53203	4.91413	9.51968	38.8644	3.23939	38.2148	10.7957	7.91849	12.1674	5.04628	6.77931	5.38793	27.7894	17.9921	22.6725	13.9955	16.3523	20.8363	27.387	37.0368	24.654	9.50528	2.8777	26.3721	35.6878	6.44119	25.6818	18.8559	33.6997
f__Lactobacillaceae	0	0	0	0	0	0	0.00723327	0	0	0.00837311	0.0169549	0	0	0.0393856	0	0	0	0	0.00688137	0.00675721	0	21.2417	0	0	0	0.00727484	0	0.00970403	0	0	0	0	0	0.0146456	0	0.0188111	0	0.450514	0	0	0	0	0	0	0.0092816	0	0	8.02542	0
f__Leuconostocaceae	0	0	0	0	0	0	0	0	0	0	0	0	0	0.0196928	0	0	0	0	0	0	0	0	0	0	0	0	0	0	0	0	0	0	0	0	0	0	0	0	0	0	0	0	0	0	0	0	0.0201268	0	0
f__Methylocystaceae	0	0	0	0	0	0	0	0	0	0	0	0	0	0	0	0	0	0	0	0	0	0.0440335	0	0	0	0	0	0	0	0	0	0	0	0	0	0	0	0	0	0	0	0	0	0	0	0	0	0	0
f__Micromonosporaceae	0	0	0	0	0	0	0	0	0	0	0	0	0	0	0.00616447	0	0	0	0	0	0	0.0528402	0	0	0	0	0	0	0	0	0	0	0	0	0	0	0	0	0	0	0	0	0	0	0	0	0	0	0
f__mitochondria	0	0	0	0	0	0	0	0	0.00784745	0	0	0	0	0	0	0	0.00656901	0	0	0	0	0	0	0	0	0	0	0	0	0	0	0	0	0	0	0	0	0	0	0	0	0	0	0	0	0	0	0	0
f__Moraxellaceae	0	0	0	0	0.00708868	0	0	0.0243863	0	0	0	0	0.0233663	0	0.00616447	0	0.00656901	0	0	0	0	0	0	0	0	0	0	0.0194081	0	0.00746491	0.0136268	0	0	0	0.00658892	0.00940557	0	0	0	0	0	0	0	0	0	0	0.0100634	0.00847458	0
f__Mycobacteriaceae	0	0	0	0	0	0	0	0	0	0	0	0	0	0	0	0	0	0	0	0	0	0.0264201	0	0	0	0	0	0	0	0	0	0	0	0	0	0	0	0	0	0	0	0	0	0	0	0	0	0	0
f__Neisseriaceae	0	0	0	0	0	0	0	0	0	0	0	0	0	0	0	0	0	0	0.0137627	0	0	0	0	0.00710631	0	0	0	0	0	0	0	0	0	0	0	0	0	0	0	0	0	0	0.00712301	0	0	0	0	0	0
f__Nocardiaceae	0	0	0	0	0	0	0	0	0	0	0	0	0	0	0	0	0	0	0	0	0	0	0	0	0	0	0	0	0	0	0	0	0	0	0	0	0	0	0	0	0	0	0	0	0	0	0	0	0
f__Oxalobacteraceae	0	0	0	0	0	0	0	0	0	0.0167462	0	0	0	0	0	0	0	0	0	0	0	0	0	0	0	0	0	0	0	0	0	0	0	0	0	0	0	0	0	0	0	0.00733999	0	0	0	0	0	0	0
f__Paenibacillaceae	0	0	0	0	0	0	0	0	0	0	0	0	0	0	0	0	0	0	0	0	0	0	0	0	0	0	0	0	0	0	0	0	0	0	0	0	0	0	0	0	0	0	0	0	0	0	0	0	0
f__Pasteurellaceae	0.0102807	0	0	0	0	0	0	0.00812876	0	0	0	0	0	0	0	0	0	0	0.426645	0	0	0	0	0	0	0	0	0	0.00685871	0	0	0	0	0	0	0	0	0	0	0	0	0	0	0	0	0.00718081	0	0	0
f__Peptococcaceae	0	0	0	0	0.00708868	0	0	0	0	0.00837311	0	0	0	0	0	0	0	0.00753296	0	0	0	0	0	0	0	0	0	0	0	0	0	0	0	0	0	0.432656	0	0	0	0	0	0.00733999	0	0	0	0	0	0	0
f__Peptostreptococcaceae	0	0.0154631	0.0985393	0.0903887	0.0283547	0.0725479	0.0144665	0	0	0.0167462	0	0.0230362	0	0.0098464	0.00616447	0.00938791	0.0459831	0	0.0619323	0	0.00612933	0	0	0.0284252	0.00619387	0	0	0	0	0	0.088574	0	0.0349993	0	0.0395335	0.0188111	0.0158529	0.0211178	0	0.0205114	0.0691931	0.02202	0.0641071	0.0385717	0.0278448	0	0	0.00847458	0.0311074
f__Pirellulaceae	0	0	0	0	0	0	0	0	0	0	0	0	0	0	0	0	0	0	0	0	0	0.0264201	0	0	0	0	0	0	0	0	0	0	0	0	0	0	0	0	0	0	0	0	0	0	0	0	0	0	0
f__Porphyromonadaceae	0	0.0231947	0.00579643	0	0.021266	0.0145096	0.0289331	0.032515	0.0156949	0.0167462	0.0169549	0	0.00778877	0.0098464	0.0123289	0.0187758	0.019707	0.00753296	0	0.00675721	0.0245173	0.00880669	0	0.0213189	10.6968	0.00727484	0.0091878	0.446385	0.00685871	0.00746491	0.0340669	0.0331565	0.00699986	2.28471	0.0263557	0.159895	0	0.0281571	0.0149656	0.0136743	0.0106451	0.00733999	0.00712301	0.044082	0.046408	0.0359041	0.0201268	0	3.09
f__Prevotellaceae	0	0.0386578	0.0173893	0.0100432	0.021266	0.0507835	8.3689	26.703	0	0.0167462	0.0339098	0.0383936	0.0623101	0.413549	9.08643	0	0.019707	12.0904	0.0137627	0.0270289	0.0245173	0.290621	19.3391	0.00710631	0	0	15.1782	15.2256	0.0411523	33.6369	0.0136268	0.0165782	0.00699986	6.10721	0	0.705418	0	0	0.0149656	0.0205114	0	0.01468	0.0783532	0.0165307	0.0278448	37.2469	0.0201268	0.00847458	0.0311074
f__Rhizobiaceae	0	0	0	0	0	0	0	0	0	0	0	0	0	0	0	0	0	0	0	0	0	0.0352268	0	0	0	0	0	0	0	0	0.00681338	0	0	0	0	0	0	0	0	0	0	0	0	0.00551025	0	0	0	0	0
f__Rhodobacteraceae	0	0	0	0	0	0	0	0	0	0	0	0	0	0	0	0	0	0	0	0	0	0	0	0	0	0	0	0	0	0	0	0	0	0	0	0	0	0	0	0	0	0	0	0	0	0	0	0	0
f__Rhodospirillaceae	0	0	0	0	0	0	0	0	0	0	0	0	0	0	0.00616447	0	0	0	0	0	0	0.0528402	0	0.0142126	0	0	0.0275634	0	0	0	0	0.00828912	0	0	0	0	0	0	0	0	0	0	0	0	0	0	0	0	0
f__Ruminococcaceae	0.061684	0.1469	1.36796	0.763282	1.75799	0.123331	3.33454	3.60104	0.102017	3.3325	0.0254323	0.00767872	4.47854	0.157542	0.0678091	0.0563275	0.762005	0.760829	0.0275255	2.56774	0.735519	0.149714	3.49397	0.895395	4.7507	0.400116	0.0643146	7.31684	0.569273	4.85219	0.320229	0.0331565	0.244995	0.402753	0.0527113	1.61776	3.78091	0.0915106	0.553726	7.18583	0.298063	0.352319	0.256429	0.044082	1.80063	4.93322	0.613867	1.47458	2.30195
f__S24-7	0	0	0	0	0	0	0	0.341408	0	0	0	0	0	0	0	0	0	0	0	0	0	0	0	0	0	0	0	0	0	0	0	0	0	0	0	0.319789	0	0	0	0	0	0	0	0	0	0	0	0	0
f__Sphingobacteriaceae	0	0	0	0	0	0	0	0	0	0	0	0	0	0	0	0	0	0	0	0	0	0	0	0	0	0	0	0	0	0	0	0	0	0	0	0	0	0	0	0	0	0	0.014246	0	0	0	0	0	0
f__Sphingomonadaceae	0	0	0	0	0	0	0	0	0	0	0	0	0	0	0	0	0	0	0	0	0	0.176134	0	0	0	0	0	0	0	0	0	0	0	0	0	0	0	0	0	0	0	0	0	0	0	0	0	0	0
f__Staphylococcaceae	0	0.00773156	0	0	0	0	0	0	0	0	0	0	0	0	0	0	0	0	0	0	0	0.00880669	0	0	0	0	0	0	0	0	0	0	0	0	0	0	0	0	0	0	0	0	0	0.0110205	0	0	0	0	0
f__Streptococcaceae	0.544875	0.479357	0.0347786	0.532289	7.06032	9.92455	0.00723327	0.0243863	2.66813	0.0167462	0.00847745	0.0153574	0.0155775	0.0393856	9.0741	0.375516	0.039414	4.96422	11.0859	0.479762	2.89304	23.8221	0.118306	0.0355316	0.0123877	0.189146	0	0.184377	0.0205761	4.74769	0.0204401	0.0248674	2.58295	0.161101	0.0263557	6.09481	0.0237793	9.32001	0.291829	18.4261	7.49947	0.00733999	0	17.3628	0.120661	0.588827	21.6061	15.2373	0
f__Succinivibrionaceae	0	0	0	0	0	0.00725479	0	0.934807	0	0	0	0	0	0.0196928	0	0	0	0.0225989	0	0	0	0	0	0	0	0	0.716648	0.359049	0	0	0	0	0	0	0	1.345	0	0	0	0	0	0.00733999	0.00712301	0.00551025	0.0092816	1.62286	0	0	0
f__Turicibacteraceae	0.143929	0	0.330396	0.4419	0.155951	1.91526	0.00723327	0	0.0313898	0.0251193	3.85724	0.0460723	0	0.216621	0.0431513	0.281637	2.48308	0.00753296	1.98871	0	0.00612933	0	0.0236612	0.312678	0	0	0.0643146	0.00970403	0	0.00746491	0	0.182361	0.0699986	0	11.7546	3.62114	0.57863	0	0.149656	0.123069	7.96785	0.00733999	18.8831	0.0385717	0.0092816	0	0	0.00847458	0
f__Veillonellaceae	30.3588	10.167	0.0463714	0.863714	0.758489	8.66947	13.425	24.2643	46.2136	13.4891	21.2021	0.0383936	6.44131	36.8354	22.0626	0.00938791	16.9415	30.1921	0.0206441	26.887	23.6408	0.149714	24.0476	0.376634	0.0309693	0.0363742	25.7166	3.57108	5.87106	10.3389	1.34224	0.0248674	0.0209996	5.83626	0.0263557	1.48608	2.17977	3.54076	0.0374139	0.0341857	0.617415	0.02202	0.163829	0.0330615	0.0649712	7.76964	0.0603804	15.3814	7.71464
[truncated: 43 more columns]

## Sheet: Tab 3
Tab 3
	Mean				Sample size				Standard error				ANOVA	Adjusted p-values from post hoc tests
Alpha div index	A	B1	B2	C/D	A	B1	B2	C/D	A	B1	B2	C/D	p-value	A v B1	A v B2	A v HF	B1 v B2	B1 v C/D	B2 v C/D
chao1	118.18	100.71	98.39	99.61	17	23	29	25	5.64	3.38	3.38	4.25	0.0071	0.0323	0.0073	0.0173	0.9741	0.9974	0.9957
observed_species	88.95	74.24	70.38	72.26	17	23	29	25	4.32	2.81	3.04	3.39	0.0021	0.0275	0.0017	0.0078	0.8273	0.9744	0.9736
PD_whole_tree	9.86	8.64	8.4	8.34	17	23	29	25	0.34	0.26	0.3	0.26	0.0036	0.0385	0.0055	0.0051	0.9306	0.8908	0.999

## Sheet: Tab 4
Tab 4
	All groups		Pseudo F (pairwise)						P-value (pairwise)
Beta div metric	Pseudo F	P-value	A v B1	A v B2	A v C/D	B1 v B2	B1 v C/D	B2 v C/D	A v B1	A v B2	A v C/D	B1 v B2	B1 v C/D	B2 v C/D
bray_curtis	1.733	0.012	1.76992	2.48899	2.65349	1.37701	1.3947	1.35544	0.0618694	0.0126099	0.00511995	0.176818	0.147819	0.171228

## Sheet: Tab 5
Tab 5
Iteration	N_A	N_B1	N_B2	N_CD	P_age	P_BCS	P_weight	P_Sex	P_adiv	Mean_A	Mean_B1	Mean_B2	Mean_CD	SE_A	SE_B1	SE_B2	SE_CD
324	12	12	12	12	0.0838909	0.198496	0.140164	0.41571	0.00019164	10.26	8.72	7.51	8.72	0.43	0.33	0.43	0.37
453	12	12	12	12	0.0943305	0.254076	0.132738	0.611592	0.000402043	10.19	8.02	8.22	8.3	0.44	0.32	0.37	0.34
980	12	12	12	12	0.0527204	0.747281	0.209298	0.400536	0.000489958	10.12	8.42	7.67	8.71	0.46	0.25	0.42	0.37
532	12	12	12	12	0.059254	0.748428	0.127268	0.259456	0.000497402	9.81	8.53	7.73	7.95	0.39	0.23	0.4	0.34
387	12	12	12	12	0.0905307	0.599078	0.0181772	0.0698926	0.000972767	10.2	8.95	7.75	8.47	0.44	0.42	0.39	0.36
164	12	12	12	12	0.232846	0.389161	0.222144	0.41571	0.00106477	10.18	8.33	8.11	8.34	0.44	0.37	0.39	0.31
244	12	12	12	12	0.0720358	0.699046	0.0581185	0.716346	0.00114362	10.23	8.39	8.21	8.11	0.44	0.4	0.44	0.3
593	12	12	12	12	0.0597603	0.483238	0.148706	0.66943	0.00137807	10.09	8.74	8.01	8.05	0.46	0.4	0.38	0.31
450	12	12	12	12	0.0602998	0.80951	0.127208	0.143374	0.0013877	10.07	8.44	8.16	7.84	0.47	0.39	0.45	0.25
728	12	12	12	12	0.0594107	0.105846	0.0299375	0.752713	0.0014023	10.05	8.2	7.89	8.31	0.46	0.34	0.47	0.29
153	12	12	12	12	0.13561	0.713723	0.076281	0.220355	0.00159846	10.12	8.44	8.02	8.06	0.44	0.32	0.48	0.35
248	12	12	12	12	0.120876	0.909623	0.125911	0.76816	0.00197038	10.18	8.79	8.01	8.83	0.44	0.38	0.34	0.34
238	12	12	12	12	0.063785	0.994034	0.468473	0.41571	0.00201003	10.23	8.73	8.1	8.33	0.43	0.31	0.44	0.4
878	12	12	12	12	0.0548124	0.404131	0.0205706	0.220355	0.00266685	9.88	8.45	8.39	8	0.37	0.31	0.4	0.32
693	12	12	12	12	0.0695945	0.176925	0.21024	0.400536	0.00301455	9.98	8.49	7.94	8.59	0.46	0.33	0.43	0.23
673	12	12	12	12	0.134678	0.110622	0.529297	0.222783	0.00331797	10.21	8.43	8.21	8.48	0.44	0.34	0.45	0.37
353	12	12	12	12	0.182246	0.566962	0.492151	0.0244957	0.00343231	9.9	9.14	7.8	8.43	0.38	0.33	0.51	0.34
278	12	12	12	12	0.0530697	0.483518	0.191301	0.21944	0.0035044	10.02	8.61	7.68	8.19	0.48	0.43	0.43	0.41
440	12	12	12	12	0.0683135	0.396804	0.0627061	0.465817	0.00353667	9.84	8.46	8.17	8.05	0.38	0.33	0.41	0.31
75	12	12	12	12	0.099243	0.178406	0.670526	1	0.00356776	10.08	8.02	8.26	8.33	0.47	0.29	0.43	0.44
174	12	12	12	12	0.0558083	0.613704	0.0403796	0.289127	0.00406963	10.01	8.27	8.48	8.34	0.34	0.35	0.45	0.31
88	12	12	12	12	0.10462	0.182729	0.142523	0.079362	0.00436357	10.22	8.94	8.15	8.57	0.44	0.37	0.4	0.38
747	12	12	12	12	0.141435	0.563735	0.159781	0.400536	0.00443164	10.25	8.62	8.68	8.23	0.44	0.4	0.35	0.39
142	12	12	12	12	0.0905219	0.731261	0.283488	0.13249	0.00468596	10.24	8.83	8.36	8.42	0.44	0.4	0.3	0.42
252	12	12	12	12	0.0740743	0.157853	0.180725	0.198231	0.00544379	9.96	8.72	8.05	8.83	0.34	0.29	0.47	0.32
785	12	12	12	12	0.0851212	0.0982986	0.89044	0.477929	0.00551259	10.21	8.42	8.04	8.22	0.44	0.36	0.6	0.39
527	12	12	12	12	0.129545	0.67173	0.504063	0.052052	0.0055502	10.2	8.75	8	8.39	0.44	0.4	0.54	0.33
473	12	12	12	12	0.0545209	0.118807	0.223176	1	0.0057463	9.7	8.31	8.1	8.19	0.37	0.27	0.37	0.36
642	12	12	12	12	0.175913	0.389443	0.395647	0.129003	0.00575711	10.07	9.13	8.81	8.05	0.48	0.36	0.39	0.28
597	12	12	12	12	0.166698	0.145059	0.210735	0.873845	0.00612746	9.9	7.98	8.62	8.36	0.37	0.24	0.4	0.48
477	12	12	12	12	0.0760116	0.45626	0.129537	0.0899557	0.00648947	9.93	8.85	8.85	7.91	0.36	0.38	0.43	0.36
227	12	12	12	12	0.0500793	0.524378	0.471682	0.477929	0.00666718	9.96	8.41	8.01	8.68	0.48	0.2	0.43	0.4
763	12	12	12	12	0.0818424	0.405121	0.0142477	0.478904	0.00706171	10.11	8.67	7.9	8.46	0.46	0.44	0.48	0.37
444	12	12	12	12	0.0847564	0.220283	0.0617517	0.259456	0.00744204	10.01	8.62	8.16	8.25	0.48	0.44	0.4	0.26
540	12	12	12	12	0.0648781	0.301833	0.157218	0.178718	0.00803334	10.12	8.64	8.19	8.25	0.45	0.33	0.57	0.3
258	12	12	12	12	0.113395	0.55804	0.258058	0.132891	0.00811108	9.95	8.77	8.1	8.03	0.49	0.41	0.4	0.38
743	12	12	12	12	0.0768323	0.597171	0.281747	0.184391	0.0082797	10.01	8.82	7.91	8.68	0.46	0.33	0.48	0.37
156	12	12	12	12	0.108162	0.879393	0.211695	0.00673013	0.00855514	10.13	8.82	8.21	8.33	0.46	0.38	0.42	0.4
588	12	12	12	12	0.0716977	0.121853	0.0567406	0.1108	0.00857001	10.17	8.33	9.01	8.25	0.45	0.33	0.54	0.33
325	12	12	12	12	0.133388	0.925327	0.221958	0.309297	0.00871467	10.11	9.11	8.47	8.14	0.45	0.36	0.48	0.36
198	12	12	12	12	0.128295	0.26043	0.0852406	0.914775	0.00895885	10.14	8.15	8.31	8.7	0.44	0.25	0.57	0.43
376	12	12	12	12	0.113049	0.16494	0.898872	0.400536	0.00920686	10.12	8.41	8.31	8.08	0.46	0.38	0.53	0.41
955	12	12	12	12	0.063601	0.447456	0.108264	0.340785	0.00927939	10.01	8.68	8.4	8.16	0.34	0.42	0.48	0.32
689	12	12	12	12	0.132924	0.506795	0.196172	0.81252	0.00979614	10.13	8.65	8.84	8.29	0.46	0.39	0.38	0.32
329	12	12	12	12	0.126615	0.134298	0.437838	0.728346	0.0100108	10.25	8.53	8.44	8.4	0.43	0.36	0.57	0.35
355	12	12	12	12	0.0743703	0.295647	0.0676275	0.611592	0.0100619	10.11	8.31	8.08	8.52	0.46	0.4	0.49	0.42
434	12	12	12	12	0.0539043	0.302665	0.0333997	0.141877	0.0105652	9.84	8.89	8.13	7.93	0.39	0.44	0.51	0.34
982	12	12	12	12	0.0592598	0.209352	0.215742	0.752713	0.0106801	10	8.36	8.35	8.1	0.46	0.43	0.5	0.28
167	12	12	12	12	0.0862889	0.240523	0.0947914	0.778109	0.0107925	10	8.44	8.29	8.37	0.47	0.35	0.39	0.38
494	12	12	12	12	0.0888579	0.117426	0.634651	0.24055	0.011185	10.1	8.64	8.49	8.11	0.47	0.25	0.52	0.42
67	12	12	12	12	0.0823588	0.1477	0.382321	0.728346	0.011568	10.13	8.56	8.58	8.53	0.43	0.36	0.48	0.24
193	12	12	12	12	0.148353	0.292265	0.429471	0.917714	0.0119651	10.08	8.77	8.74	8.29	0.47	0.31	0.38	0.35
346	12	12	12	12	0.0576852	0.914634	0.323128	0.41571	0.0126721	9.8	8.53	8.43	8.18	0.38	0.32	0.42	0.3
396	12	12	12	12	0.134886	0.927353	0.512312	0.76816	0.0131453	10.02	8.64	7.9	8.71	0.45	0.45	0.47	0.38
778	12	12	12	12	0.0554859	0.216537	0.79293	0.0923457	0.013205	10.15	8.59	8.08	8.53	0.45	0.46	0.47	0.43
293	12	12	12	12	0.0560123	0.705768	0.444923	0.694099	0.0136467	9.66	9.08	7.89	8.38	0.4	0.36	0.5	0.27
498	12	12	12	12	0.106642	0.0938205	0.0867301	0.917714	0.0147296	9.88	8.53	8.42	8.02	0.36	0.33	0.57	0.32
322	12	12	12	12	0.0713651	0.450155	0.29518	0.198231	0.0147785	10.08	8.63	8.09	8.47	0.47	0.44	0.5	0.33
507	12	12	12	12	0.115414	0.314624	0.288963	0.605468	0.0150824	9.93	8.81	8.15	8.75	0.37	0.41	0.29	0.42
739	12	12	12	12	0.217408	0.706456	0.519778	0.605468	0.0157474	10.19	8.51	8.6	8.51	0.42	0.39	0.5	0.36
301	12	12	12	12	0.0686099	0.620233	0.399924	0.0939215	0.0168734	9.99	8.54	8.92	8.34	0.48	0.29	0.4	0.31
872	12	12	12	12	0.102462	0.277861	0.0303354	0.113227	0.0172962	10.15	8.67	8.41	8.51	0.45	0.41	0.46	0.36
402	12	12	12	12	0.0523992	0.530799	0.980153	0.97649	0.0176844	10.25	8.59	8.43	8.67	0.43	0.41	0.5	0.41
240	12	12	12	12	0.0725276	0.797124	0.149609	0.0572969	0.0178525	9.82	8.91	8.51	7.92	0.39	0.38	0.54	0.32
365	12	12	12	12	0.0560881	0.369383	0.339392	0.58557	0.0180847	9.72	8.99	7.86	8.35	0.37	0.43	0.49	0.37
162	12	12	12	12	0.104358	0.0285103	0.12539	0.124041	0.0184723	10.23	8.75	8.4	8.53	0.43	0.31	0.57	0.4
615	12	12	12	12	0.136913	0.19685	0.517318	0.228628	0.0185021	10.08	9.19	8.26	8.27	0.47	0.3	0.6	0.4
520	12	12	12	12	0.0964923	0.512452	0.0732575	0.259456	0.0193916	9.95	8.68	9.07	8.37	0.36	0.33	0.34	0.39
1000	12	12	12	12	0.115794	0.324008	0.020421	0.917714	0.0198607	9.7	8.53	8.14	8.58	0.37	0.31	0.39	0.33
510	12	12	12	12	0.0694063	0.415488	0.00557577	0.438512	0.0199844	9.73	8.72	8.48	8.25	0.35	0.29	0.37	0.35
297	12	12	12	12	0.245533	0.477272	0.526417	0.605468	0.0203172	9.86	8.4	8.81	8.25	0.38	0.41	0.33	0.41
531	12	12	12	12	0.0608672	0.302311	0.422675	0.220355	0.0203863	10.09	8.97	8.51	8.28	0.45	0.41	0.4	0.44
606	12	12	12	12	0.0777233	0.138852	0.172763	0.917714	0.0204522	9.78	8.6	7.79	8.5	0.36	0.46	0.43	0.48
744	12	12	12	12	0.0887882	0.535136	0.225495	0.103602	0.0208178	9.94	8.89	8.51	8.06	0.34	0.43	0.49	0.42
160	12	12	12	12	0.0520384	0.84874	0.237448	0.400536	0.0214016	10.02	8.95	8.01	8.76	0.48	0.44	0.44	0.38
330	12	12	12	12	0.217034	0.870881	0.355239	1	0.021493	10.11	9.08	8.03	8.83	0.47	0.42	0.52	0.4
91	12	12	12	12	0.0871989	0.402348	0.214318	0.477929	0.0226205	9.88	8.45	8.34	8.45	0.37	0.28	0.51	0.38
27	12	12	12	12	0.0811563	0.856987	0.0906832	0.097497	0.0232245	10.15	8.9	8.31	8.61	0.46	0.38	0.46	0.44
892	12	12	12	12	0.290018	0.254646	0.658872	0.444485	0.0233438	10.18	8.65	8.31	8.64	0.44	0.41	0.52	0.4
499	12	12	12	12	0.0670969	0.513939	0.180874	0.103602	0.0235481	10.16	8.83	8.69	8.41	0.45	0.42	0.38	0.41
69	12	12	12	12	0.0636475	0.185472	0.115673	0.444485	0.0235825	10.18	8.88	8.53	8.45	0.45	0.4	0.46	0.4
793	12	12	12	12	0.0513195	0.763849	0.443259	0.277376	0.024231	10.1	8.86	8.76	8.54	0.46	0.37	0.32	0.35
859	12	12	12	12	0.0506053	0.87414	0.39103	0.716346	0.0244132	9.88	8.73	8.29	8.4	0.36	0.36	0.4	0.45
203	12	12	12	12	0.182844	0.302981	0.00644993	0.417545	0.0245745	10.02	8.74	8.63	8.33	0.46	0.36	0.42	0.35
467	12	12	12	12	0.137673	0.297733	0.345857	0.228628	0.0247399	10.11	8.78	8.83	8.16	0.44	0.48	0.43	0.42
87	12	12	12	12	0.137649	0.263581	0.372784	0.516731	0.0251608	9.99	8.77	8.05	8.56	0.48	0.43	0.44	0.42
904	12	12	12	12	0.172721	0.331807	0.091195	0.0707416	0.0263073	9.7	8.95	8.34	8.16	0.39	0.42	0.4	0.29
372	12	12	12	12	0.050434	0.24636	0.0613436	0.222783	0.02754	9.51	8.56	7.87	8.33	0.24	0.38	0.56	0.25
136	12	12	12	12	0.0558275	0.949718	0.0430168	0.253526	0.0277193	10.04	9.05	8.66	8.42	0.48	0.33	0.44	0.29
1	12	12	12	12	0.10155	0.165759	0.0286994	0.605468	0.0278673	9.77	8.51	8.45	8.28	0.39	0.39	0.4	0.32
634	12	12	12	12	0.114137	0.699046	0.577793	0.277376	0.028712	10.07	8.5	8.19	8.84	0.45	0.35	0.56	0.42
966	12	12	12	12	0.0564888	0.506689	0.207827	0.10826	0.0287719	9.85	8.84	8.26	8.38	0.35	0.26	0.54	0.39
305	12	12	12	12	0.209907	0.418865	0.287573	0.58557	0.0293572	9.79	8.81	8.05	8.6	0.39	0.34	0.55	0.24
313	12	12	12	12	0.140418	0.302691	0.762468	0.76816	0.0306448	10.09	8.61	8.19	8.93	0.47	0.42	0.55	0.34
296	12	12	12	12	0.0605205	0.0877209	0.933887	0.547571	0.0314521	10.18	8.79	8.44	8.86	0.44	0.25	0.56	0.4
379	12	12	12	12	0.0722083	0.17818	0.589655	0.595775	0.0321692	10.15	8.51	8.82	8.39	0.45	0.45	0.42	0.48
918	12	12	12	12	0.0521448	0.0464805	0.034361	0.605468	0.0321862	9.54	8.34	8.05	8.2	0.24	0.35	0.44	0.44
314	12	12	12	12	0.0754249	0.28201	0.594903	0.611592	0.034291	10.11	8.81	8.75	8.65	0.45	0.34	0.32	0.43
282	12	12	12	12	0.0739614	0.84736	0.110961	1	0.0344402	9.68	8.74	7.94	8.53	0.38	0.43	0.48	0.32
650	12	12	12	12	0.103392	0.561868	0.323665	0.97649	0.0385796	10.07	8.66	8.74	8.44	0.47	0.38	0.46	0.37
758	12	12	12	12	0.0777094	0.327953	0.325164	0.728346	0.040128	10.14	8.6	8.68	8.62	0.42	0.39	0.59	0.27
895	12	12	12	12	0.0589997	0.81385	0.641809	0.752713	0.0402792	10.1	8.96	8.48	8.68	0.45	0.34	0.49	0.38
826	12	12	12	12	0.109513	0.639291	0.229973	0.13249	0.0404262	9.76	9.19	8.62	8.3	0.39	0.39	0.35	0.34
945	12	12	12	12	0.0612482	0.296364	0.327164	0.400536	0.0428169	9.76	8.55	8.43	8.41	0.39	0.36	0.38	0.38
500	12	12	12	12	0.126084	0.25917	0.489861	0.704902	0.0450391	9.92	8.62	8.83	8.49	0.35	0.41	0.43	0.33
636	12	12	12	12	0.0540549	0.284917	0.870623	0.728346	0.0461583	10.01	8.67	8.19	8.7	0.48	0.39	0.51	0.45
487	12	12	12	12	0.076521	0.21714	0.271339	0.50904	0.0489004	9.99	8.48	8.3	8.66	0.46	0.42	0.49	0.46
104	12	12	12	12	0.0641204	0.110595	0.0123654	0.478904	0.0606049	9.76	8.66	8.3	8.39	0.39	0.27	0.56	0.38
899	12	12	12	12	0.0835772	0.25917	0.0226128	0.605468	0.0639661	9.98	8.88	9.04	8.49	0.47	0.39	0.42	0.27
99	12	12	12	12	0.0594291	0.233234	0.604296	0.358989	0.0652937	9.99	9.07	8.28	8.61	0.48	0.35	0.59	0.39
725	12	12	12	12	0.095442	0.503207	0.211664	0.358989	0.0660089	9.82	9.05	8.61	8.29	0.38	0.38	0.45	0.44
12	12	12	12	12	0.135508	0.740522	0.117818	0.109275	0.0702753	9.81	8.78	8.47	8.4	0.36	0.39	0.49	0.38
901	12	12	12	12	0.05933	0.529345	0.850659	0.358989	0.0749303	9.89	8.65	8.48	8.62	0.36	0.35	0.54	0.4
139	12	12	12	12	0.261084	0.285878	0.00329364	0.605468	0.085756	9.76	8.9	8.57	8.55	0.39	0.39	0.33	0.35
701	12	12	12	12	0.0871852	0.033097	0.598021	0.917714	0.0876128	9.96	8.49	8.43	8.65	0.48	0.45	0.57	0.39
847	12	12	12	12	0.074171	0.0104931	0.268636	0.0120083	0.0877322	9.86	9.01	9.21	8.44	0.37	0.38	0.35	0.42
610	12	12	12	12	0.165614	0.147683	0.20763	0.58557	0.100647	9.98	8.59	8.85	8.95	0.46	0.36	0.45	0.38
302	12	12	12	12	0.0611984	0.839112	0.702467	0.159766	0.111127	9.99	8.83	8.82	8.35	0.48	0.46	0.54	0.43
151	12	12	12	12	0.258166	0.945768	0.715645	0.665382	0.111659	9.7	9.07	8.78	8.28	0.4	0.38	0.43	0.42
565	12	12	12	12	0.119689	0.0604338	0.511125	0.97649	0.115435	9.76	8.39	8.72	8.53	0.37	0.4	0.48	0.46
115	12	12	12	12	0.0661008	0.348858	0.495274	0.220355	0.125974	10	9.15	8.69	8.77	0.48	0.38	0.42	0.41
729	12	12	12	12	0.060353	0.810491	0.482464	0.417545	0.133121	9.86	8.87	8.66	8.62	0.37	0.4	0.47	0.41
368	12	12	12	12	0.069417	0.188758	0.157039	0.0342553	0.137494	10.07	8.85	9.11	8.82	0.47	0.45	0.42	0.33
863	12	12	12	12	0.122693	0.264146	0.807209	0.400536	0.154198	9.69	9.07	8.54	8.5	0.37	0.34	0.51	0.39
341	12	12	12	12	0.0627035	0.0699786	0.251408	0.695775	0.17722	9.63	8.71	8.8	8.34	0.38	0.41	0.49	0.37

## Sheet: Tab 6
Tab 6
	Kruskal-Wallis		Post hoc Dunn's test			Mean				standard error				Non-zero sample size
Taxa	P-value	FDR	P_AvB1	P_AvB2	P_AvC/D	A	B1	B2	C/D	A	B1	B2	C/D	A	B1	B2	C/D
p__Fusobacteria	0.0719	0.27	0.9565	0.6381	0.6381	14.46	15.95	22.08	11.57	2.53	2.59	3.06	2.84	17	23	27	25
p__Bacteroidetes	0.157	0.27	0.2027	0.3415	0.8436	28.42	19.83	21.93	27.68	3.37	3.07	3	3.49	17	23	27	25
p__Firmicutes	0.162	0.27	0.9207	0.9207	0.9694	50.05	54.31	42.11	47.02	4.43	3.7	2.84	4.34	17	23	27	25
p__Proteobacteria	0.2486	0.31075	0.8368	0.5926	0.2528	5.34	7.59	11.74	10.97	1.29	2.14	3	2.02	17	23	27	25
p__Actinobacteria	0.8504	0.8504	1	1	1	1.57	2.12	1.96	2.64	0.36	0.49	0.5	0.67	17	23	25	24
c__Gammaproteobacteria	0.0449	0.239667	0.9503	0.1	0.1731	2.79	6.05	10.41	8.45	1.35	2.22	3.04	2.16	17	23	27	25
c__Erysipelotrichi	0.0556	0.239667	0.5255	0.0862	0.0862	2.71	2.56	1.34	1.47	0.5	0.53	0.24	0.31	17	23	25	23
c__Fusobacteriia	0.0719	0.239667	0.9565	0.6381	0.6381	14.46	15.95	22.08	11.57	2.53	2.59	3.06	2.84	17	23	27	25
c__Epsilonproteobacteria	0.1246	0.2525	0.4416	0.124	0.124	1.14	0.81	0.32	0.23	0.45	0.32	0.16	0.12	13	17	16	17
c__Clostridia	0.1446	0.2525	0.8103	0.8103	0.9812	41.24	46.92	35.69	40.56	3.13	3.3	2.5	3.66	17	23	27	25
c__Bacteroidia	0.1515	0.2525	0.1951	0.3371	0.8418	28.42	19.82	21.93	27.68	3.37	3.08	3	3.49	17	23	27	25
c__Actinobacteria	0.6336	0.905143	1	0.7872	1	0.2	0.01	0.18	0.12	0.12	0	0.16	0.1	11	19	16	18
c__Coriobacteriia	0.7262	0.90775	1	1	1	1.37	2.11	1.78	2.52	0.38	0.49	0.5	0.65	16	22	23	23
c__Betaproteobacteria	0.9062	0.9086	1	1	1	1.42	0.71	0.97	2.09	0.45	0.15	0.28	0.64	14	20	24	20
c__Bacilli	0.9086	0.9086	1	1	1	6.09	4.81	5.05	4.98	1.89	1.48	1.91	1.46	17	22	27	24
o__Enterobacteriales	0.0287	0.197725	0.5448	0.0565	0.0565	2.22	6.03	10.23	8.45	1.33	2.22	3.06	2.16	17	23	27	24
o__Actinomycetales	0.0523	0.197725	0.1297	0.7695	0.1297	0.01	0.01	0.01	0.01	0	0	0	0	6	18	11	17
o__Erysipelotrichales	0.0556	0.197725	0.5255	0.0862	0.0862	2.71	2.56	1.34	1.47	0.5	0.53	0.24	0.31	17	23	25	23
o__Fusobacteriales	0.0719	0.197725	0.9565	0.6381	0.6381	14.46	15.95	22.08	11.57	2.53	2.59	3.06	2.84	17	23	27	25
o__Campylobacterales	0.1246	0.238071	0.4416	0.124	0.124	1.14	0.81	0.32	0.23	0.45	0.32	0.16	0.12	13	17	16	17
o__Clostridiales	0.1446	0.238071	0.8103	0.8103	0.9812	41.24	46.92	35.69	40.56	3.13	3.3	2.5	3.66	17	23	27	25
o__Bacteroidales	0.1515	0.238071	0.1951	0.3371	0.8418	28.42	19.82	21.93	27.68	3.37	3.08	3	3.49	17	23	27	25
o__Turicibacterales	0.2447	0.336462	0.5329	0.5329	0.1594	1.8	0.22	1.08	0.59	1.11	0.1	0.44	0.47	15	18	20	17
o__Coriobacteriales	0.7262	0.81059	1	1	1	1.37	2.11	1.78	2.52	0.38	0.49	0.5	0.65	16	22	23	23
o__Lactobacillales	0.7369	0.81059	1	1	1	4.29	4.58	3.97	4.38	1.56	1.5	1.89	1.45	15	21	27	24
o__Burkholderiales	0.9263	0.9263	1	1	1	1.41	0.71	0.96	2.09	0.45	0.15	0.28	0.64	13	20	24	20
f__[Paraprevotellaceae]	0.0052	0.0703	0.0098	0.0043	0.0043	3.81	0.63	0.21	0.21	1.35	0.34	0.12	0.12	14	12	12	11
f__Actinomycetaceae	0.0074	0.0703	0.0956	0.9496	0.0433	0	0.01	0	0.01	0	0	0	0	5	16	8	17
f__Enterobacteriaceae	0.0287	0.181767	0.5448	0.0565	0.0565	2.22	6.03	10.23	8.45	1.33	2.22	3.06	2.16	17	23	27	24
f__Erysipelotrichaceae	0.0556	0.195157	0.5255	0.0862	0.0862	2.71	2.56	1.34	1.47	0.5	0.53	0.24	0.31	17	23	25	23
f__Prevotellaceae	0.0626	0.195157	0.0519	0.0519	0.0519	5.25	1.02	2.56	2.56	2.05	0.5	1.66	1.58	16	20	21	18
f__Ruminococcaceae	0.0665	0.195157	0.1166	0.0286	0.1899	2.25	0.95	0.85	2.05	0.55	0.36	0.26	0.64	17	23	26	24
f__Fusobacteriaceae	0.0719	0.195157	0.9565	0.6381	0.6381	14.46	15.94	22.08	11.56	2.53	2.59	3.06	2.84	17	23	27	25
f__Lachnospiraceae	0.1285	0.27227	0.0779	0.5764	0.5764	16.9	25.63	18.44	20.54	3.14	2.92	2.27	2.56	17	23	27	25
f__Veillonellaceae	0.1392	0.27227	0.1321	0.1321	0.0706	11.86	6.82	7.72	6.01	2.81	2.48	2.43	2.08	17	23	26	25
f__Porphyromonadaceae	0.1433	0.27227	0.9507	0.9318	0.1633	0.04	0.11	0.15	0.64	0.03	0.1	0.11	0.44	13	18	22	21
f__Enterococcaceae	0.1997	0.337883	0.5762	0.2208	0.2208	0	0.25	0.79	0.69	0	0.18	0.7	0.32	5	8	15	13
f__Peptostreptococcaceae	0.2134	0.337883	0.9656	0.7532	0.9462	0.1	0.04	0.01	0.03	0.08	0.01	0	0.01	11	14	13	19
f__Turicibacteraceae	0.2447	0.357638	0.5329	0.5329	0.1594	1.8	0.22	1.08	0.59	1.11	0.1	0.44	0.47	15	18	20	17
f__Clostridiaceae	0.2702	0.3667	0.2751	1	1	6.56	12.05	7.02	10.07	2.18	2.11	1.39	2.3	17	23	27	25
f__Streptococcaceae	0.4258	0.513112	1	0.7036	1	4.28	4.33	2.38	3.34	1.55	1.47	1.16	1.05	15	21	26	23
f__Bacteroidaceae	0.4368	0.513112	1	1	1	19.27	18.05	18.99	24.27	2.61	3.09	2.68	3.28	17	23	27	25
f__Helicobacteraceae	0.4591	0.513112	0.5831	0.4054	0.541	0.87	0.56	0.16	0.23	0.44	0.25	0.09	0.12	11	15	14	16
f__Coriobacteriaceae	0.7262	0.766544	1	1	1	1.37	2.11	1.78	2.52	0.38	0.49	0.5	0.65	16	22	23	23
f__Alcaligenaceae	0.8939	0.8939	1	1	1	1.4	0.69	0.94	2.07	0.45	0.15	0.28	0.64	13	20	24	20

## Sheet: Tab 7
Tab 7
	Kruskal-Wallis		Post hoc Dunn's tests (adjusted p-values)						Mean				Non-zero sample size
ConsensusLineage	P-value	Q	A - B1	A - B2	B1 - B2	A - C/D	B1 - C/D	B2 - C/D	A	B1	B2	C/D	A	B1	B2	C/D
k__Bacteria; p__Firmicutes; c__Clostridia; o__Clostridiales; f__Veillonellaceae; g__Megamonas; s__	8e-04	0.039	0.001	0.003	0.733	0.001	0.808	0.779	0.084	0.013	0.016	0.013	52.9	8.7	18.5	12
k__Bacteria; p__Firmicutes; c__Erysipelotrichi; o__Erysipelotrichales; f__Erysipelotrichaceae	9e-04	0.039	0.088	0.001	0.074	0.008	0.286	0.366	0.465	0.491	0.156	0.179	94.1	43.5	22.2	40
k__Bacteria; p__Firmicutes; c__Erysipelotrichi; o__Erysipelotrichales; f__Erysipelotrichaceae; g__; s__	0.002	0.057	0.019	0.005	0.623	0.002	0.404	0.621	0.295	0.122	0.095	0.043	64.7	26.1	18.5	12
k__Bacteria; p__Firmicutes; c__Clostridia; o__Clostridiales; f__Ruminococcaceae	0.0043	0.079	0.007	0.007	1	0.005	0.944	1	0.331	0.083	0.074	0.089	64.7	21.7	22.2	24
k__Bacteria; p__Firmicutes; c__Erysipelotrichi; o__Erysipelotrichales; f__Erysipelotrichaceae; g__[Eubacterium]; s__dolichum	0.0046	0.079	0.34	0.086	0.003	0.376	0.063	0.292	0.519	0.618	0.261	0.421	88.2	95.7	48.1	60
k__Bacteria; p__Firmicutes; c__Clostridia; o__Clostridiales; f__Lachnospiraceae; g__Blautia	0.007	0.1	0.358	0.396	0.051	0.099	0.006	0.327	0.781	1.232	0.671	0.498	100	100	96.3	88
k__Bacteria; p__Bacteroidetes; c__Bacteroidia; o__Bacteroidales; f__Bacteroidaceae	0.0088	0.108	0.145	0.134	0.865	0.004	0.109	0.16	0.226	0.201	0.172	0.019	64.7	34.8	37	16
k__Bacteria; p__Firmicutes; c__Clostridia; o__Clostridiales; f__Ruminococcaceae; g__Oscillospira; s__	0.0182	0.161	0.47	0.318	0.568	0.312	0.061	0.016	0.108	0.104	0.048	0.31	47.1	30.4	25.9	64
k__Bacteria; p__Firmicutes; c__Clostridia; o__Clostridiales; f__Lachnospiraceae; g__Blautia; s__producta	0.025	0.161	0.749	0.105	0.047	0.2	0.094	0.617	0.924	1.012	0.529	0.652	100	100	77.8	96
k__Bacteria; p__Bacteroidetes; c__Bacteroidia; o__Bacteroidales; f__Bacteroidaceae; g__Bacteroides; s__uniformis	0.0237	0.161	0.996	0.577	0.669	0.039	0.042	0.086	0.096	0.061	0.142	0.408	17.6	21.7	29.6	56
k__Bacteria; p__Firmicutes; c__Clostridia; o__Clostridiales; f__Ruminococcaceae; g__Faecalibacterium; s__prausnitzii	0.0216	0.161	0.025	0.031	0.832	0.032	0.832	0.847	0.972	0.429	0.409	0.485	94.1	56.5	74.1	64
k__Bacteria; p__Proteobacteria; c__Gammaproteobacteria; o__Enterobacteriales; f__Enterobacteriaceae; g__Escherichia; s__coli	0.0194	0.161	0.634	0.075	0.088	0.049	0.083	0.948	0.81	1.473	2.263	2.194	94.1	100	100	96
k__Bacteria; p__Bacteroidetes; c__Bacteroidia; o__Bacteroidales; f__Bacteroidaceae; g__Bacteroides; s__	0.0262	0.161	0.728	0.075	0.09	0.104	0.083	0.851	1.77	1.329	0.671	0.694	94.1	95.7	81.5	76
k__Bacteria; p__Firmicutes; c__Bacilli; o__Turicibacterales; f__Turicibacteraceae; g__Turicibacter; s__	0.0253	0.161	0.047	0.198	0.336	0.028	0.685	0.254	0.461	0.065	0.134	0.029	52.9	21.7	37	16
k__Bacteria; p__Firmicutes; c__Clostridia; o__Clostridiales; f__Ruminococcaceae; g__Butyricicoccus; s__pullicaecorum	0.0305	0.175	0.074	0.022	0.621	0.07	0.877	0.601	0.253	0.13	0.116	0.174	88.2	60.9	40.7	52
k__Bacteria; p__Firmicutes; c__Clostridia; o__Clostridiales; f__Lachnospiraceae	0.0405	0.214	0.048	0.043	0.751	0.171	0.428	0.518	0.158	0.063	0.129	0.194	64.7	21.7	25.9	36
k__Bacteria	0.0424	0.214	0.548	0.868	0.461	0.148	0.034	0.198	0.082	0.129	0.086	0.03	52.9	56.5	44.4	24
k__Bacteria; p__Bacteroidetes; c__Bacteroidia; o__Bacteroidales; f__Prevotellaceae; g__Prevotella; s__copri	0.0648	0.293	0.058	0.081	0.961	0.086	0.964	1	1.395	0.496	0.632	0.612	94.1	87	77.8	72
k__Bacteria; p__Bacteroidetes; c__Bacteroidia; o__Bacteroidales; f__[Paraprevotellaceae]; g__[Prevotella]; s__	0.0624	0.293	0.202	0.051	0.461	0.111	0.648	0.684	0.781	0.308	0.136	0.185	70.6	47.8	33.3	40
k__Bacteria	0.069	0.297	0.644	0.477	0.555	0.41	0.182	0.064	0.065	0.087	0.1	0.04	47.1	52.2	70.4	36
k__Bacteria; p__Fusobacteria; c__Fusobacteriia; o__Fusobacteriales; f__Fusobacteriaceae	0.0923	0.378	0.94	0.328	0.601	0.37	0.478	0.068	2.959	2.916	3.554	1.996	100	100	100	100
k__Bacteria; p__Firmicutes; c__Clostridia; o__Clostridiales; f__Lachnospiraceae; g__Dorea; s__	0.1225	0.39	0.575	0.146	0.409	0.895	0.452	0.242	0.522	0.467	0.333	0.555	94.1	78.3	66.7	84
k__Bacteria; p__Bacteroidetes; c__Bacteroidia; o__Bacteroidales; f__Bacteroidaceae; g__Bacteroides; s__	0.113	0.39	0.532	0.392	0.583	0.12	0.277	0.35	1.221	0.992	0.759	0.581	88.2	78.3	85.2	64
k__Bacteria; p__Firmicutes; c__Clostridia; o__Clostridiales; f__Lachnospiraceae	0.1067	0.39	0.305	0.491	0.108	0.583	0.614	0.357	0.385	0.516	0.323	0.432	100	100	81.5	88
k__Bacteria; p__Firmicutes; c__Clostridia; o__Clostridiales; f__Veillonellaceae; g__Megamonas; s__	0.1206	0.39	0.352	0.365	0.727	0.102	0.4	0.394	2.588	1.668	1.748	1.137	100	100	96.3	100
k__Bacteria; p__Firmicutes; c__Clostridia; o__Clostridiales; f__Lachnospiraceae; g__; s__	0.122	0.39	0.215	0.102	0.645	0.287	0.976	0.525	0.536	0.281	0.262	0.318	76.5	60.9	48.1	56
k__Bacteria; p__Bacteroidetes; c__Bacteroidia; o__Bacteroidales; f__Bacteroidaceae; g__Bacteroides; s__	0.1192	0.39	0.335	0.708	0.332	0.702	0.111	0.45	0.88	0.692	0.868	1.422	94.1	78.3	88.9	96
k__Bacteria; p__Fusobacteria; c__Fusobacteriia; o__Fusobacteriales; f__Fusobacteriaceae; g__; s__	0.1315	0.404	0.562	0.701	0.673	0.483	0.144	0.238	0.084	0.113	0.112	0.06	64.7	65.2	55.6	36
k__Bacteria; p__Bacteroidetes; c__Bacteroidia; o__Bacteroidales; f__Bacteroidaceae; g__Bacteroides; s__plebeius	0.1369	0.406	0.318	0.326	0.928	0.119	0.58	0.414	0.885	0.723	0.622	0.221	82.4	73.9	66.7	60
k__Bacteria; p__Bacteroidetes; c__Bacteroidia; o__Bacteroidales; f__Bacteroidaceae; g__Bacteroides; s__	0.1446	0.415	0.125	0.142	1	0.239	0.987	0.904	0.126	0.055	0.075	0.062	58.8	26.1	29.6	24
k__Bacteria; p__Firmicutes; c__Bacilli; o__Turicibacterales; f__Turicibacteraceae; g__Turicibacter; s__	0.1978	0.419	0.477	0.521	0.786	0.227	0.496	0.417	0.554	0.294	0.546	0.32	88.2	78.3	70.4	60
k__Bacteria; p__Firmicutes; c__Clostridia; o__Clostridiales; f__; g__; s__	0.1718	0.419	0.496	0.196	0.574	0.227	0.489	0.767	0.287	0.203	0.145	0.142	64.7	47.8	33.3	32
k__Bacteria; p__Fusobacteria; c__Fusobacteriia; o__Fusobacteriales; f__Fusobacteriaceae; g__Fusobacterium; s__	0.1553	0.419	0.449	0.348	0.83	0.144	0.4	0.507	1.188	1.027	1.185	0.805	100	73.9	81.5	72
k__Bacteria; p__Firmicutes; c__Clostridia; o__Clostridiales	0.1628	0.419	0.292	0.798	0.191	0.781	0.359	0.637	0.073	0.15	0.073	0.104	47.1	65.2	37	48
k__Bacteria; p__Bacteroidetes; c__Bacteroidia; o__Bacteroidales; f__Porphyromonadaceae; g__Porphyromonas; s__	0.1586	0.419	0.562	0.688	0.699	0.606	0.213	0.218	0.048	0.037	0.04	0.069	52.9	39.1	40.7	68
k__Bacteria; p__Firmicutes; c__Bacilli; o__Lactobacillales; f__Streptococcaceae; g__Streptococcus; s__luteciae	0.1999	0.419	0.81	0.412	0.288	0.418	0.403	0.838	1.367	1.37	0.783	1.078	88.2	91.3	96.3	88
k__Bacteria; p__Firmicutes; c__Bacilli; o__Lactobacillales; f__Enterococcaceae	0.1997	0.419	0.691	0.283	0.348	0.442	0.368	0.872	0.034	0.182	0.292	0.394	29.4	34.8	55.6	52
k__Bacteria; p__Firmicutes; c__Clostridia; o__Clostridiales; f__Clostridiaceae; g__Clostridium; s__hiranonis	0.1813	0.419	0.432	0.562	0.173	0.99	0.499	0.64	1.464	2.242	1.403	1.764	100	100	96.3	96
k__Bacteria; p__Fusobacteria; c__Fusobacteriia; o__Fusobacteriales; f__Fusobacteriaceae; g__Fusobacterium; s__	0.1879	0.419	0.347	0.903	0.181	1	0.321	0.929	0.064	0.04	0.072	0.073	58.8	43.5	70.4	60
k__Bacteria; p__Firmicutes; c__Clostridia; o__Clostridiales; f__Lachnospiraceae; g__Blautia; s__producta	0.1883	0.419	0.178	0.324	0.637	0.47	0.397	0.909	1.473	2.134	1.78	1.82	100	100	100	100
k__Bacteria; p__Firmicutes; c__Clostridia; o__Clostridiales; f__Lachnospiraceae; g__[Ruminococcus]; s__gnavus	0.1906	0.419	0.249	0.708	0.261	0.626	0.357	0.939	1.654	2.182	1.831	1.802	100	100	100	100
k__Bacteria; p__Firmicutes; c__Clostridia; o__Clostridiales; f__Veillonellaceae; g__Megamonas; s__	0.2175	0.445	0.472	0.403	0.699	0.23	0.589	0.532	0.148	0.096	0.099	0.066	58.8	39.1	51.9	32
k__Bacteria; p__Firmicutes; c__Clostridia; o__Clostridiales; f__Veillonellaceae	0.2253	0.451	0.274	0.33	0.838	0.284	0.772	0.727	0.09	0.044	0.056	0.039	52.9	30.4	33.3	24
k__Bacteria; p__Fusobacteria; c__Fusobacteriia; o__Fusobacteriales; f__Fusobacteriaceae; g__Fusobacterium; s__	0.2478	0.464	0.65	0.456	0.596	0.333	0.448	0.567	0.506	0.386	0.231	0.133	58.8	43.5	37	32
k__Bacteria; p__Firmicutes; c__Clostridia; o__Clostridiales; f__Ruminococcaceae; g__Butyricicoccus; s__pullicaecorum	0.238	0.464	0.831	0.788	0.782	0.454	0.269	0.385	0.081	0.096	0.118	0.184	29.4	30.4	37	56
k__Bacteria; p__Proteobacteria; c__Gammaproteobacteria; o__Enterobacteriales; f__Enterobacteriaceae	0.2483	0.464	0.531	0.262	0.494	0.417	0.685	0.882	0.041	0.082	0.097	0.111	23.5	34.8	55.6	52
k__Bacteria; p__Firmicutes; c__Clostridia; o__Clostridiales; f__Lachnospiraceae	0.2565	0.469	0.874	0.464	0.5	0.464	0.399	0.796	0.091	0.098	0.057	0.07	64.7	65.2	40.7	48
k__Bacteria; p__Firmicutes; c__Clostridia; o__Clostridiales; f__Veillonellaceae; g__Megamonas; s__	0.2664	0.477	0.267	0.192	1	0.505	0.997	1	0.111	0.051	0.057	0.083	58.8	39.1	37	32
k__Bacteria; p__Firmicutes; c__Erysipelotrichi; o__Erysipelotrichales; f__Erysipelotrichaceae; g__Catenibacterium; s__	0.3193	0.511	0.613	0.512	0.703	0.333	0.656	0.909	0.492	0.362	0.126	0.123	52.9	39.1	33.3	36
k__Bacteria; p__Fusobacteria; c__Fusobacteriia; o__Fusobacteriales; f__Fusobacteriaceae; g__; s__	0.3207	0.511	1	0.979	1	0.307	0.415	0.676	0.193	0.19	0.2	0.122	76.5	65.2	70.4	52
k__Bacteria; p__Bacteroidetes; c__Bacteroidia; o__Bacteroidales; f__Bacteroidaceae; g__Bacteroides; s__	0.3002	0.511	0.506	0.624	0.594	0.809	0.444	0.642	0.141	0.08	0.14	0.216	52.9	30.4	44.4	56
k__Bacteria; p__Bacteroidetes; c__Bacteroidia; o__Bacteroidales; f__Bacteroidaceae; g__Bacteroides; s__	0.3174	0.511	0.601	0.632	0.379	0.96	0.69	0.774	1.431	1.197	2.122	1.669	100	95.7	100	100
k__Bacteria; p__Bacteroidetes; c__Bacteroidia; o__Bacteroidales; f__Bacteroidaceae; g__Bacteroides; s__fragilis	0.297	0.511	0.461	0.967	0.487	0.765	0.394	0.939	0.221	0.067	0.287	0.621	64.7	43.5	51.9	64
k__Bacteria; p__Firmicutes; c__Clostridia; o__Clostridiales; f__Lachnospiraceae; g__Blautia; s__	0.3058	0.511	0.993	0.376	0.579	0.578	0.675	0.723	0.195	0.231	0.142	0.231	58.8	69.6	48.1	52
k__Bacteria; p__Firmicutes; c__Clostridia; o__Clostridiales; f__Lachnospiraceae	0.3311	0.518	0.521	0.531	0.712	0.599	0.558	0.622	0.583	0.934	0.848	0.678	100	100	88.9	100
k__Bacteria; p__Firmicutes; c__Clostridia; o__Clostridiales; f__Lachnospiraceae; g__Blautia; s__producta	0.3529	0.523	1	0.454	0.403	1	1	0.756	0.313	0.436	0.29	0.461	82.4	78.3	63	72
k__Bacteria; p__Proteobacteria; c__Gammaproteobacteria; o__Enterobacteriales; f__Enterobacteriaceae; g__Shigella; s__sonnei	0.3515	0.523	0.76	0.413	0.635	0.573	0.6	0.816	0.061	0.12	0.131	0.133	29.4	39.1	51.9	56
k__Bacteria; p__Firmicutes; c__Clostridia; o__Clostridiales; f__Lachnospiraceae; g__Dorea; s__	0.3434	0.523	0.534	0.673	0.551	0.551	0.663	0.61	1.063	1.368	1.135	1.299	100	100	100	100
k__Bacteria; p__Firmicutes; c__Clostridia; o__Clostridiales; f__Lachnospiraceae; g__Blautia; s__	0.3645	0.523	0.915	0.514	0.64	0.706	0.718	0.723	0.679	0.72	0.55	0.721	94.1	91.3	92.6	84
k__Bacteria	0.3652	0.523	0.712	0.851	0.519	0.84	0.504	0.778	0.086	0.143	0.105	0.087	47.1	60.9	40.7	32
k__Bacteria; p__Firmicutes; c__Clostridia; o__Clostridiales; f__Lachnospiraceae; g__[Ruminococcus]	0.3754	0.529	0.514	0.534	0.754	0.581	0.858	0.726	0.338	0.283	0.276	0.32	100	65.2	63	60
k__Bacteria; p__Firmicutes; c__Clostridia; o__Clostridiales; f__Peptostreptococcaceae; g__[Clostridium]; s__difficile	0.401	0.556	0.758	0.823	0.639	0.723	0.709	0.688	0.062	0.092	0.058	0.093	41.2	52.2	40.7	64
k__Bacteria; p__Proteobacteria; c__Epsilonproteobacteria; o__Campylobacterales; f__Helicobacteraceae	0.4257	0.581	0.704	0.838	0.636	0.616	0.656	0.831	0.486	0.414	0.195	0.221	64.7	65.2	51.9	60
k__Bacteria; p__Firmicutes; c__Clostridia; o__Clostridiales; f__Clostridiaceae; g__Clostridium	0.434	0.583	0.645	0.848	0.556	1	0.747	0.968	0.065	0.12	0.079	0.071	35.3	52.2	29.6	28
k__Bacteria; p__Firmicutes; c__Clostridia; o__Clostridiales; f__Clostridiaceae; g__Clostridium; s__celatum	0.4436	0.587	0.702	0.847	0.663	0.775	0.606	0.642	0.786	0.238	0.478	0.465	88.2	69.6	74.1	76
k__Bacteria; p__Firmicutes; c__Clostridia; o__Clostridiales; f__Lachnospiraceae	0.4609	0.592	0.795	0.662	0.788	0.619	0.782	0.723	0.229	0.136	0.165	0.21	82.4	69.6	66.7	68
k__Bacteria; p__Firmicutes; c__Clostridia; o__Clostridiales; f__Lachnospiraceae	0.4585	0.592	0.561	0.921	1	0.547	1	0.767	0.097	0.128	0.089	0.124	47.1	69.6	55.6	56
k__Bacteria; p__Firmicutes; c__Erysipelotrichi; o__Erysipelotrichales; f__Erysipelotrichaceae	0.5189	0.656	0.888	0.711	0.88	0.58	0.978	0.903	0.225	0.352	0.338	0.365	64.7	73.9	74.1	68
k__Bacteria; p__Firmicutes; c__Clostridia; o__Clostridiales	0.5392	0.662	0.795	1	0.947	0.887	0.826	0.91	0.151	0.216	0.134	0.154	64.7	60.9	48.1	52
k__Bacteria; p__Firmicutes; c__Erysipelotrichi; o__Erysipelotrichales; f__Erysipelotrichaceae; g__[Eubacterium]; s__dolichum	0.5338	0.662	0.709	1	0.904	0.806	0.673	0.801	0.209	0.236	0.291	0.237	70.6	82.6	81.5	56
k__Bacteria; p__Firmicutes; c__Clostridia; o__Clostridiales; f__Lachnospiraceae; g__Dorea; s__	0.6029	0.73	0.901	1	0.795	1	0.834	0.718	0.289	0.338	0.244	0.27	88.2	78.3	74.1	80
k__Bacteria; p__Firmicutes; c__Clostridia; o__Clostridiales; f__Lachnospiraceae	0.664	0.793	1	0.762	0.982	1	0.676	0.918	1.348	1.112	1.174	1.32	100	100	100	100
k__Bacteria; p__Firmicutes; c__Clostridia; o__Clostridiales; f__Clostridiaceae; g__Clostridium; s__neonatale	0.6916	0.815	0.757	1	1	1	0.889	0.874	0.194	0.38	0.163	0.235	64.7	52.2	44.4	48
k__Bacteria; p__Bacteroidetes; c__Bacteroidia; o__Bacteroidales; f__Bacteroidaceae; g__Bacteroides; s__	0.7075	0.822	1	1	0.848	0.838	1	0.784	0.69	0.602	0.554	0.803	82.4	73.9	74.1	68
k__Bacteria; p__Firmicutes; c__Clostridia; o__Clostridiales; f__Lachnospiraceae	0.73	0.837	1	0.908	1	0.884	1	0.914	0.056	0.067	0.051	0.064	35.3	56.5	37	44
k__Bacteria; p__Firmicutes; c__Clostridia; o__Clostridiales; f__Clostridiaceae	0.7634	0.864	1	1	0.947	0.843	1	0.832	0.242	0.329	0.278	0.262	64.7	78.3	70.4	64
k__Bacteria; p__Firmicutes; c__Clostridia; o__Clostridiales; f__Clostridiaceae; g__Clostridium; s__perfringens	0.7786	0.87	0.93	1	0.826	1	1	0.972	0.13	0.364	0.466	0.585	70.6	65.2	66.7	68
k__Bacteria; p__Firmicutes; c__Clostridia; o__Clostridiales	0.8302	0.915	1	1	1	0.899	1	0.975	0.952	0.567	0.597	0.59	82.4	87	81.5	92
k__Bacteria; p__Firmicutes; c__Clostridia; o__Clostridiales; f__Lachnospiraceae; g__Blautia; s__	0.8419	0.916	1	0.828	1	0.991	1	1	0.102	0.103	0.085	0.114	52.9	65.2	51.9	56
k__Bacteria; p__Firmicutes; c__Clostridia; o__Clostridiales	0.8765	0.919	1	1	1	0.962	1	1	0.076	0.089	0.078	0.081	47.1	56.5	44.4	52
k__Bacteria; p__Actinobacteria; c__Coriobacteriia; o__Coriobacteriales; f__Coriobacteriaceae; g__Collinsella; s__stercoris	0.8573	0.919	1	1	1	1	0.964	1	0.965	1.041	0.919	1.122	94.1	87	81.5	84
k__Bacteria; p__Firmicutes; c__Clostridia; o__Clostridiales; f__Ruminococcaceae; g__Ruminococcus; s__	0.8712	0.919	1	1	0.936	1	0.987	1	0.071	0.096	0.099	0.116	47.1	52.2	48.1	56
k__Bacteria; p__Firmicutes; c__Clostridia; o__Clostridiales; f__Clostridiaceae; g__SMB53; s__	0.8944	0.927	1	1	1	1	0.943	1	0.524	0.36	0.344	0.506	76.5	82.6	70.4	72
k__Bacteria; p__Firmicutes; c__Clostridia; o__Clostridiales; f__Lachnospiraceae; g__[Ruminococcus]; s__	0.9496	0.965	1	1	0.934	1	1	1	0.212	0.226	0.205	0.229	82.4	69.6	63	64
k__Bacteria; p__Proteobacteria; c__Betaproteobacteria; o__Burkholderiales; f__Alcaligenaceae; g__Sutterella; s__	0.9539	0.965	0.997	1	1	1	1	0.921	0.867	0.664	0.681	0.804	70.6	82.6	88.9	76
k__Bacteria; p__Firmicutes; c__Clostridia; o__Clostridiales	0.9684	0.968	1	1	1	1	1	0.936	0.379	0.405	0.475	0.474	76.5	78.3	81.5	88

## Sheet: Tab 8
Tab 8. Dysbiosis index and fecal bacterial DNA (log10)
	Kruskal-Walis	Dunn's multiple comparisons (adjusted P value)						Means
	P value	A-B1	A-B2	B1-B2	A-C/D	B1-C/D	B2-C/D	A	B1	B2	C/D
Dysbiosis index	0.0727	0.2925	0.2105	0.2639	0.0344	0.0835	0.1883	-1.48	-0.6	0.01	1.47
Total bacterial	0.103	0.3642	0.3733	0.4273	0.1005	0.0628	0.078	11.28	11.33	11.31	11.24
Faecalibacterium	0.1075	0.1323	0.0869	0.3074	0.063	0.3287	0.4034	6.05	5.39	5.03	5.1
Turicibacter	0.0069	0.0347	0.0936	0.2865	0.0019	0.1226	0.087	7.18	6.74	6.89	6.4
Streptococcus	0.6901	0.3593	0.3998	0.6513	0.4419	0.498	0.7439	6.13	6.43	5.82	6.55
E. coli	0.0245	0.4662	0.0806	0.0425	0.0323	0.0256	0.5174	4.39	4.43	5.72	5.64
Blautia	0.1639	0.1071	0.1513	0.4601	0.1178	0.4717	0.4054	11.03	11.35	11.22	11.32
Fusobacterium	0.1431	0.44	0.2575	0.2551	0.1791	0.1461	0.0719	8.7	8.61	8.82	8.18
C. hiranonis	0.231	0.2665	0.3389	0.2158	0.3147	0.1531	0.3522	5.12	5.06	4.43	3.9

## Sheet: Tab 9
Tab 9
	Kruskal-Walis	Median				Mean				Dunn's multiple comparisons (adjusted P value)
	P	A	B1	B2	C/D	A	B1	B2	C/D	A - B1	A - B2	B1 - B2	A - C/D	B1 - C/D	B2 - C/D
CDCA	0.2936	236.3	149.89	455.66	262.73	387.17	357.64	664.11	487.52	0.2912	0.3035	0.1855	0.3539	0.3419	0.3169
CA	0.3899	978.27	537.37	2817.56	1595.26	1932.69	3272.68	4207.63	4638.99	0.5531	0.6177	0.2274	0.3189	0.1762	0.4876
DCA	0.8739	1928.73	2342.1	2201.82	429.31	4318.03	5452.46	5413.34	3474.8	0.5128	0.5774	0.4248	0.5028	0.8254	1
glyCDCA	0.1635	0.02	0.02	0.94	0.02	0.83	4.42	2.38	1.78	0.1879	0.0739	0.2605	0.2376	0.3994	0.2258
glyCA	0.0081	0.44	0.71	2.71	1.32	1.25	1.91	8.07	2.21	0.1554	0.0022	0.0239	0.1004	0.32	0.069
glyDCA	0.2137	0.4	0.64	1.72	0.34	1.55	2.84	2.86	1.17	0.2815	0.1857	0.2727	0.3196	0.1852	0.1649
glyLCA	0.4972	0.02	0.02	0.02	0.02	0.14	0.28	0.19	0.31	0.3399	0.2832	0.4962	0.4368	0.6176	0.3599
glyUDCA	NA	NA	NA	NA	NA	NA	NA	NA	NA	NA	NA	NA	NA	NA	NA
LCA	0.6458	330.84	378.1	356.33	21.18	466.62	582.63	534.57	351.38	0.5135	0.4064	0.4265	0.3978	0.6164	0.6171
tauCDCA	0.0743	3.55	3.64	8.8	2.14	9.98	16.02	25.75	21.18	0.2933	0.0878	0.152	0.2642	0.1426	0.0328
tauCA	0.1434	13.92	24.77	41.23	10.81	67.96	131.19	186.34	145.16	0.1776	0.1778	0.3014	0.4748	0.1336	0.0928
tauDCA	0.0967	4.3	15.54	14.36	3.34	54.59	96.25	149.74	9.65	0.225	0.1483	0.2574	0.2388	0.0924	0.0593
tauLCA	0.1006	0.45	1.1	1.75	0.37	2.31	4.01	7.53	0.86	0.207	0.1296	0.2969	0.2476	0.0906	0.0775
tauUDCA	0.109	0.27	0.52	0.84	0.45	1.45	2.63	2.94	2.98	0.1991	0.0501	0.158	0.3369	0.3221	0.122
UDCA	0.2417	20.8	12.82	44.74	39.35	71.97	63.4	94.76	93.36	0.256	0.2859	0.1397	0.364	0.3103	0.293
priBA	0.3911	1281.17	820.16	3560.18	2021.94	2399.89	3783.85	5094.29	5296.84	0.449	0.5397	0.3131	0.2358	0.2046	0.523
secBA	0.821	2219.06	2644.76	2802.36	680.95	4916.69	6204.8	6206.06	3934.89	0.4963	0.5183	0.4195	0.588	0.6669	1
CA_perc	0.3871	979.39	538.73	2824.4	1597.62	1933.96	3274.61	4215.71	4641.21	0.5584	0.6167	0.223	0.3209	0.1741	0.4859
CDCA_perc	0.2853	236.34	154.12	456.33	262.76	388	362.06	666.49	489.3	0.298	0.288	0.1776	0.3483	0.3419	0.3099
LCA_perc	0.6458	330.87	378.34	356.36	21.41	466.75	582.91	534.75	351.68	0.5135	0.4064	0.4265	0.3978	0.6164	0.6171
UDCA_perc	0.2663	20.83	14.92	44.76	39.38	72	63.71	94.89	93.75	0.2841	0.2805	0.1588	0.3575	0.3382	0.2948
DCA_perc	0.8739	1929.38	2343.69	2204.62	430.8	4319.58	5455.3	5416.21	3475.98	0.5128	0.5774	0.4248	0.5028	0.8254	1
pri2sec	0.6669	0.28	0.27	1.55	3.37	11.36	22.76	12.81	36.85	0.4877	0.4071	0.4821	0.5111	0.6853	0.498
sec2pri	0.6669	3.6	3.86	0.69	0.3	15.59	52.6	30.54	20.13	0.4877	0.4071	0.4821	0.5111	0.6853	0.498

## Sheet: Tab 10
Tab 10
	Kruskal-Walis	Median
	P	A	B1	B1	C/D
Acetate	0.476009	147.18	151.632	169.552	147.79
Propionate	0.723056	63.1052	41.8247	62.4135	74.8159
Butyrate	0.305041	26.4306	24.0805	36.7692	24.2775
Isobutyric	0.864837	2.34822	2.16305	2.23677	2.56588
Isoveleric	0.855409	2.65115	1.87991	3.22187	2.36929
Valeric	0.372261	0.463926	0.240262	0.364511	0.411348

[truncated: 6 more sheets: Tab 11, Tab 12, Tab 13, Tab 14, Tab 15, Tab 16]
